# Supplementary material for: Tight Junction Component Occludin Binds to FIP5 to Regulate Endosome Trafficking and Mitotic Spindle Function
Source: Adv Sci (Weinh). 2024 Jun 17;11(30):2308822. doi: 10.1002/advs.202308822 (PMC11321699; doi:10.1002/advs.202308822)
Supplement: Supplementary file 14 — Supporting Information [file ADVS-11-2308822-s003.xlsx]

## Sheet: BioID Data
Gene	Difference	p-value
Pdxdc1	-3.00116	8.73165e-08
Itga3	-6.21398	6.96386e-07
Cxadr	-5.77339	8.89255e-07
Ocln	-11.7003	1.00104e-06
Itgb1	-6.01509	1.40702e-06
Zfyve16	-1.83247	9.16974e-06
Hgs	-1.54142	9.32316e-06
Add3	-4.34082	1.14301e-05
Top3a	-6.26863	1.45659e-05
Snap23	-4.80748	1.96924e-05
Erbb2ip	-1.50452	2.70554e-05
Chp1	-3.72975	4.15596e-05
Epb41l2	-2.058	5.55218e-05
Phactr4	-1.82731	6.03297e-05
Pcdh7	-6.06464	6.15725e-05
Pard3	-3.30657	6.44543e-05
Dlg1	-2.72395	7.87783e-05
Rai14	-1.54371	8.38994e-05
Tmem2	-3.63718	8.43898e-05
Ctnnd1	-2.77511	0.000103179
Ppfibp1	-5.5333	0.000127151
Esyt2	-2.12209	0.00012972
Myo18a	-2.40237	0.000130136
Atp2b1	-0.90915	0.000144913
Tjp2	-0.898649	0.000154702
Trpv4	-4.3708	0.000196704
Map4k5	-4.60834	0.000204153
Golga1	-1.84456	0.000217643
Pcx;Pc	-0.603357	0.000236916
Rpl39	-3.22588	0.000251009
Kirrel	-5.35139	0.000253643
Stam2	-1.66599	0.000258547
Gorasp2	-1.30418	0.000387547
Ebf2	-2.75824	0.000393683
Lrba	-1.14795	0.000398876
Slc12a7	-5.69014	0.000412743
Pcca	-0.899791	0.000436612
Slc3a2	-1.95395	0.000443213
Baiap2	-1.49612	0.000491575
Rab11fip5	-1.20697	0.000534042
Mark2	-1.82274	0.000574188
Tjp1	-0.995097	0.000590846
Slc4a7	-1.51463	0.000719437
Triobp	-1.64205	0.000720605
Mcam	-3.96975	0.000794549
Notch1	-4.48036	0.000794681
Sqstm1	-2.19848	0.000841404
Hip1r	-1.84811	0.000854214
Rps27a;Gm8797;Uba52;Kxd1;Ubc;Ubb;Gm7808	-1.66789	0.00103342
Micall2	-1.60892	0.00104248
Wwox	-0.956554	0.00107413
Peak1	-1.52576	0.00109148
Epb41l3	-1.40435	0.00114871
Jup	-1.18851	0.00124706
Mark3	-2.37871	0.00143485
Slc6a11	-3.9175	0.00189445
Apbb2	-5.00517	0.00230588
Igf2r	-1.39365	0.00241381
Mccc1	-0.824452	0.00254029
Epb4.1l1;Epb41l1	-1.79816	0.00297602
Ykt6	-2.35822	0.0034465
Rpl31	-1.00926	0.00377322
Ell	-1.06296	0.00381429
Sh3pxd2b	-1.09986	0.00396953
Vangl1	-4.9346	0.00419631
Vamp2;Vamp3	-3.33076	0.00453903
Acbd3	-2.65587	0.00465614
Esyt1	-2.19162	0.00468959
Slc9a1	-3.66977	0.00580511
Rps13	-1.30991	0.00847959
Kiaa1522	-3.7963	0.00901262
Add1	-2.08078	0.0094007
Rps17	-1.09203	0.0108318
Epha2	-2.94509	0.0115602
Etl4;Skt	-0.531427	0.0128277
Mllt4	-0.450403	0.0149265
Slc12a2	-5.35893	0.019885
H2-K1;H2-D1	-3.15761	0.0236532
Ctnna1	-1.43285	0.0242081
Mllt4	-0.455252	0.0251393
Snap29	-0.260061	0.0281413

## Sheet: GO analysis of BioID Data
	ID	Description	GeneRatio	BgRatio	pvalue	p.adjust	qvalue	geneID	Count
GO:0045216	GO:0045216	cell-cell junction organization	16/70	219/28943	1.14667e-19	1.99176e-16	1.21064e-16	Cxadr/Ocln/Itgb1/Pard3/Dlg1/Ctnnd1/Tjp2/Trpv4/Kirrel/Tjp1/Micall2/Epb41l3/Jup/Add1/Epha2/Ctnna1	16
GO:0007043	GO:0007043	cell-cell junction assembly	12/70	158/28943	3.71229e-15	3.22412e-12	1.9597e-12	Ocln/Itgb1/Pard3/Dlg1/Ctnnd1/Trpv4/Tjp1/Micall2/Epb41l3/Jup/Epha2/Ctnna1	12
GO:0034329	GO:0034329	cell junction assembly	13/70	445/28943	4.83148e-11	2.66447e-08	1.61953e-08	Ocln/Itgb1/Pard3/Dlg1/Ctnnd1/Trpv4/Tjp1/Micall2/Peak1/Epb41l3/Jup/Epha2/Ctnna1	13
GO:0043297	GO:0043297	apical junction assembly	8/70	92/28943	6.1358e-11	2.66447e-08	1.61953e-08	Ocln/Itgb1/Pard3/Dlg1/Tjp1/Micall2/Epha2/Ctnna1	8
GO:0007015	GO:0007015	actin filament organization	12/70	460/28943	1.04128e-09	3.39e-07	2.06052e-07	Add3/Dlg1/Trpv4/Kirrel/Baiap2/Tjp1/Triobp/Hip1r/Micall2/Sh3pxd2b/Add1/Ctnna1	12
GO:0070830	GO:0070830	bicellular tight junction assembly	7/70	82/28943	1.17099e-09	3.39e-07	2.06052e-07	Ocln/Itgb1/Pard3/Dlg1/Tjp1/Micall2/Epha2	7
GO:0120192	GO:0120192	tight junction assembly	7/70	88/28943	1.93312e-09	4.79689e-07	2.91566e-07	Ocln/Itgb1/Pard3/Dlg1/Tjp1/Micall2/Epha2	7
GO:0120193	GO:0120193	tight junction organization	7/70	94/28943	3.08144e-09	6.69058e-07	4.06669e-07	Ocln/Itgb1/Pard3/Dlg1/Tjp1/Micall2/Epha2	7
GO:1904377	GO:1904377	positive regulation of protein localization to cell periphery	6/70	69/28943	1.70918e-08	3.29871e-06	2.00504e-06	Itga3/Itgb1/Epb41l2/Dlg1/Sqstm1/Epha2	6
GO:1990778	GO:1990778	protein localization to cell periphery	10/70	377/28943	2.47305e-08	4.29569e-06	2.61102e-06	Itga3/Itgb1/Snap23/Epb41l2/Dlg1/Gorasp2/Sqstm1/Epb41l3/Jup/Epha2	10
GO:0001894	GO:0001894	tissue homeostasis	9/70	286/28943	3.04104e-08	4.80209e-06	2.91882e-06	Cxadr/Ocln/Itgb1/Tjp2/Tjp1/Notch1/Apbb2/Add1/Slc12a2	9
GO:0032970	GO:0032970	regulation of actin filament-based process	10/70	416/28943	6.21651e-08	8.9984e-06	5.46944e-06	Add3/Pard3/Dlg1/Kirrel/Baiap2/Tjp1/Hip1r/Jup/Sh3pxd2b/Add1	10
GO:0035633	GO:0035633	maintenance of blood-brain barrier	4/70	18/28943	9.35552e-08	1.25004e-05	7.59805e-06	Ocln/Tjp2/Tjp1/Slc12a2	4
GO:0060249	GO:0060249	anatomical structure homeostasis	9/70	346/28943	1.53961e-07	1.85945e-05	1.13022e-05	Cxadr/Ocln/Itgb1/Tjp2/Tjp1/Notch1/Apbb2/Add1/Slc12a2	9
GO:0098657	GO:0098657	import into cell	8/70	250/28943	1.64786e-07	1.85945e-05	1.13022e-05	Itgb1/Dlg1/Trpv4/Slc12a7/Slc3a2/Slc6a11/Slc9a1/Slc12a2	8
GO:0030041	GO:0030041	actin filament polymerization	7/70	169/28943	1.79733e-07	1.85945e-05	1.13022e-05	Add3/Dlg1/Kirrel/Baiap2/Hip1r/Micall2/Add1	7
GO:0043117	GO:0043117	positive regulation of vascular permeability	4/70	21/28943	1.81984e-07	1.85945e-05	1.13022e-05	Ocln/Tjp2/Trpv4/Tjp1	4
GO:0051258	GO:0051258	protein polymerization	8/70	274/28943	3.31015e-07	3.19429e-05	1.94156e-05	Add3/Dlg1/Trpv4/Kirrel/Baiap2/Hip1r/Micall2/Add1	8
GO:0110053	GO:0110053	regulation of actin filament organization	8/70	279/28943	3.79612e-07	3.44121e-05	2.09165e-05	Add3/Dlg1/Kirrel/Baiap2/Tjp1/Hip1r/Sh3pxd2b/Add1	8
GO:1902903	GO:1902903	regulation of supramolecular fiber organization	9/70	389/28943	4.1185e-07	3.44121e-05	2.09165e-05	Add3/Dlg1/Trpv4/Kirrel/Baiap2/Tjp1/Hip1r/Sh3pxd2b/Add1	9
GO:1903078	GO:1903078	positive regulation of protein localization to plasma membrane	5/70	62/28943	4.16036e-07	3.44121e-05	2.09165e-05	Itga3/Itgb1/Dlg1/Sqstm1/Epha2	5
GO:0008154	GO:0008154	actin polymerization or depolymerization	7/70	198/28943	5.25001e-07	3.9649e-05	2.40996e-05	Add3/Dlg1/Kirrel/Baiap2/Hip1r/Micall2/Add1	7
GO:0098739	GO:0098739	import across plasma membrane	7/70	198/28943	5.25001e-07	3.9649e-05	2.40996e-05	Itgb1/Dlg1/Trpv4/Slc12a7/Slc3a2/Slc9a1/Slc12a2	7
GO:0072659	GO:0072659	protein localization to plasma membrane	8/70	308/28943	7.99901e-07	5.78928e-05	3.51886e-05	Itga3/Itgb1/Dlg1/Gorasp2/Sqstm1/Epb41l3/Jup/Epha2	8
GO:1904375	GO:1904375	regulation of protein localization to cell periphery	6/70	141/28943	1.21883e-06	8.46844e-05	5.14731e-05	Itga3/Itgb1/Epb41l2/Dlg1/Sqstm1/Epha2	6
GO:0030833	GO:0030833	regulation of actin filament polymerization	6/70	146/28943	1.49367e-06	9.97888e-05	6.0654e-05	Add3/Dlg1/Kirrel/Baiap2/Hip1r/Add1	6
GO:0022406	GO:0022406	membrane docking	5/70	86/28943	2.14078e-06	0.000137723	8.37115e-05	Chp1/Esyt2/Ykt6/Esyt1/Snap29	5
GO:1903829	GO:1903829	positive regulation of protein localization	9/70	493/28943	2.90556e-06	0.000175934	0.000106937	Itga3/Itgb1/Chp1/Epb41l2/Dlg1/Myo18a/Sqstm1/Jup/Epha2	9
GO:0032956	GO:0032956	regulation of actin cytoskeleton organization	8/70	368/28943	3.00731e-06	0.000175934	0.000106937	Add3/Dlg1/Kirrel/Baiap2/Tjp1/Hip1r/Sh3pxd2b/Add1	8
GO:0008064	GO:0008064	regulation of actin polymerization or depolymerization	6/70	165/28943	3.03859e-06	0.000175934	0.000106937	Add3/Dlg1/Kirrel/Baiap2/Hip1r/Add1	6
GO:0030832	GO:0030832	regulation of actin filament length	6/70	168/28943	3.37192e-06	0.000188936	0.00011484	Add3/Dlg1/Kirrel/Baiap2/Hip1r/Add1	6
GO:0043114	GO:0043114	regulation of vascular permeability	4/70	47/28943	5.17234e-06	0.000280761	0.000170653	Ocln/Tjp2/Trpv4/Tjp1	4
GO:0032535	GO:0032535	regulation of cellular component size	8/70	398/28943	5.34681e-06	0.000281436	0.000171064	Add3/Dlg1/Kirrel/Slc12a7/Baiap2/Hip1r/Add1/Slc12a2	8
GO:1905477	GO:1905477	positive regulation of protein localization to membrane	5/70	112/28943	7.85527e-06	0.000401312	0.000243927	Itga3/Itgb1/Dlg1/Sqstm1/Epha2	5
GO:0031532	GO:0031532	actin cytoskeleton reorganization	5/70	113/28943	8.20359e-06	0.000407133	0.000247465	Cxadr/Trpv4/Baiap2/Tjp1/Micall2	5
GO:1903076	GO:1903076	regulation of protein localization to plasma membrane	5/70	114/28943	8.56389e-06	0.000413208	0.000251157	Itga3/Itgb1/Dlg1/Sqstm1/Epha2	5
GO:0051495	GO:0051495	positive regulation of cytoskeleton organization	6/70	202/28943	9.70121e-06	0.000445718	0.000270918	Add3/Dlg1/Trpv4/Kirrel/Baiap2/Sh3pxd2b	6
GO:0045765	GO:0045765	regulation of angiogenesis	7/70	308/28943	9.75088e-06	0.000445718	0.000270918	Itgb1/Hgs/Tjp1/Jup/Add1/Epha2/Slc12a2	7
GO:1901342	GO:1901342	regulation of vasculature development	7/70	312/28943	1.0601e-05	0.000470987	0.000286277	Itgb1/Hgs/Tjp1/Jup/Add1/Epha2/Slc12a2	7
GO:0032271	GO:0032271	regulation of protein polymerization	6/70	206/28943	1.0846e-05	0.000470987	0.000286277	Add3/Dlg1/Kirrel/Baiap2/Hip1r/Add1	6
GO:0098659	GO:0098659	inorganic cation import across plasma membrane	5/70	122/28943	1.19129e-05	0.000492685	0.000299465	Dlg1/Trpv4/Slc12a7/Slc9a1/Slc12a2	5
GO:0099587	GO:0099587	inorganic ion import across plasma membrane	5/70	122/28943	1.19129e-05	0.000492685	0.000299465	Dlg1/Trpv4/Slc12a7/Slc9a1/Slc12a2	5
GO:1902414	GO:1902414	protein localization to cell junction	5/70	123/28943	1.23945e-05	0.000500682	0.000304326	Snap23/Dlg1/Tjp2/Baiap2/Tjp1	5
GO:0031032	GO:0031032	actomyosin structure organization	6/70	215/28943	1.38243e-05	0.000545747	0.000331718	Itgb1/Epb41l2/Myo18a/Tjp1/Epb41l3/Sh3pxd2b	6
GO:0030865	GO:0030865	cortical cytoskeleton organization	4/70	64/28943	1.78632e-05	0.000674993	0.000410277	Epb41l2/Dlg1/Trpv4/Epb41l3	4
GO:0010810	GO:0010810	regulation of cell-substrate adhesion	6/70	225/28943	1.78755e-05	0.000674993	0.000410277	Itga3/Itgb1/Triobp/Notch1/Peak1/Jup	6
GO:0045217	GO:0045217	cell-cell junction maintenance	3/70	22/28943	2.01866e-05	0.000746044	0.000453463	Kirrel/Tjp1/Epb41l3	3
GO:0098900	GO:0098900	regulation of action potential	4/70	68/28943	2.27298e-05	0.000793289	0.00048218	Cxadr/Dlg1/Jup/Slc9a1	4
GO:0003018	GO:0003018	vascular process in circulatory system	6/70	235/28943	2.2835e-05	0.000793289	0.00048218	Ocln/Add3/Atp2b1/Tjp2/Trpv4/Tjp1	6
GO:0007163	GO:0007163	establishment or maintenance of cell polarity	6/70	235/28943	2.2835e-05	0.000793289	0.00048218	Itgb1/Pard3/Dlg1/Myo18a/Mark2/Ctnna1	6
GO:0002181	GO:0002181	cytoplasmic translation	5/70	146/28943	2.8347e-05	0.000963647	0.000585727	Rpl39/Rps27a/Rpl31/Rps13/Rps17	5
GO:0002064	GO:0002064	epithelial cell development	6/70	245/28943	2.88484e-05	0.000963647	0.000585727	Pard3/Tjp2/Tjp1/Notch1/Add1/Epha2	6
GO:0044331	GO:0044331	cell-cell adhesion mediated by cadherin	3/70	25/28943	2.99923e-05	0.000982954	0.000597463	Ctnnd1/Tjp1/Notch1	3
GO:0031589	GO:0031589	cell-substrate adhesion	7/70	371/28943	3.21928e-05	0.00103554	0.000629423	Itga3/Itgb1/Triobp/Notch1/Micall2/Peak1/Jup	7
GO:0043954	GO:0043954	cellular component maintenance	4/70	75/28943	3.34941e-05	0.00105781	0.000642959	Itga3/Kirrel/Tjp1/Epb41l3	4
GO:0098901	GO:0098901	regulation of cardiac muscle cell action potential	3/70	27/28943	3.80103e-05	0.0011734	0.000713219	Cxadr/Dlg1/Jup	3
GO:0090257	GO:0090257	regulation of muscle system process	6/70	258/28943	3.85053e-05	0.0011734	0.000713219	Dlg1/Atp2b1/Trpv4/Notch1/Jup/Slc9a1	6
GO:0008360	GO:0008360	regulation of cell shape	5/70	159/28943	4.26258e-05	0.00127657	0.000775928	Epb41l2/Dlg1/Baiap2/Mark2/Epb41l3	5
GO:0140056	GO:0140056	organelle localization by membrane tethering	4/70	81/28943	4.53498e-05	0.00133513	0.000811523	Esyt2/Ykt6/Esyt1/Snap29	4
GO:1903522	GO:1903522	regulation of blood circulation	6/70	268/28943	4.75719e-05	0.00137721	0.000837099	Cxadr/Add3/Dlg1/Atp2b1/Jup/Slc9a1	6
GO:0006937	GO:0006937	regulation of muscle contraction	5/70	167/28943	5.38418e-05	0.00153317	0.000931895	Dlg1/Atp2b1/Trpv4/Jup/Slc9a1	5
GO:0006942	GO:0006942	regulation of striated muscle contraction	4/70	87/28943	6.00143e-05	0.00166095	0.00100956	Dlg1/Trpv4/Jup/Slc9a1	4
GO:0055067	GO:0055067	monovalent inorganic cation homeostasis	5/70	171/28943	6.02415e-05	0.00166095	0.00100956	Chp1/Slc12a7/Slc4a7/Slc9a1/Slc12a2	5
GO:1902905	GO:1902905	positive regulation of supramolecular fiber organization	5/70	180/28943	7.67856e-05	0.00208401	0.00126671	Dlg1/Trpv4/Kirrel/Baiap2/Sh3pxd2b	5
GO:0003012	GO:0003012	muscle system process	7/70	432/28943	8.38623e-05	0.00224106	0.00136217	Dlg1/Atp2b1/Trpv4/Notch1/Jup/Apbb2/Slc9a1	7
GO:0022411	GO:0022411	cellular component disassembly	7/70	439/28943	9.26791e-05	0.00243915	0.00148257	Add3/Trpv4/Lrba/Sqstm1/Sh3pxd2b/Add1/Snap29	7
GO:0006884	GO:0006884	cell volume homeostasis	3/70	37/28943	9.92357e-05	0.00257272	0.00156376	Slc12a7/Add1/Slc12a2	3
GO:0051656	GO:0051656	establishment of organelle localization	7/70	455/28943	0.000115695	0.00292814	0.00177979	Itgb1/Hgs/Snap23/Chp1/Pard3/Dlg1/Ykt6	7
GO:0030866	GO:0030866	cortical actin cytoskeleton organization	3/70	39/28943	0.000116316	0.00292814	0.00177979	Epb41l2/Dlg1/Epb41l3	3
GO:0006936	GO:0006936	muscle contraction	6/70	317/28943	0.000119801	0.00294069	0.00178742	Dlg1/Atp2b1/Trpv4/Jup/Apbb2/Slc9a1	6
GO:0007229	GO:0007229	integrin-mediated signaling pathway	4/70	104/28943	0.000120201	0.00294069	0.00178742	Itga3/Itgb1/Phactr4/Ctnna1	4
GO:1905475	GO:1905475	regulation of protein localization to membrane	5/70	201/28943	0.00012896	0.00311116	0.00189104	Itga3/Itgb1/Dlg1/Sqstm1/Epha2	5
GO:0071805	GO:0071805	potassium ion transmembrane transport	5/70	207/28943	0.000147947	0.00352033	0.00213974	Itgb1/Dlg1/Slc12a7/Slc9a1/Slc12a2	5
GO:0030004	GO:0030004	cellular monovalent inorganic cation homeostasis	4/70	113/28943	0.000165587	0.00388683	0.0023625	Chp1/Slc4a7/Slc9a1/Slc12a2	4
GO:0022604	GO:0022604	regulation of cell morphogenesis	6/70	338/28943	0.000169692	0.00393007	0.00238879	Epb41l2/Dlg1/Baiap2/Mark2/Triobp/Epb41l3	6
GO:0034331	GO:0034331	cell junction maintenance	3/70	45/28943	0.000178736	0.00408505	0.00248299	Kirrel/Tjp1/Epb41l3	3
GO:0043270	GO:0043270	positive regulation of ion transport	6/70	343/28943	0.000183699	0.00414396	0.0025188	Itgb1/Chp1/Dlg1/Atp2b1/Slc9a1/Slc12a2	6
GO:0045446	GO:0045446	endothelial cell differentiation	4/70	120/28943	0.000208588	0.0046451	0.0028234	Tjp2/Tjp1/Notch1/Add1	4
GO:0045197	GO:0045197	establishment or maintenance of epithelial cell apical/basal polarity	3/70	48/28943	0.00021673	0.00470575	0.00286027	Pard3/Dlg1/Mark2	3
GO:1990573	GO:1990573	potassium ion import across plasma membrane	3/70	48/28943	0.00021673	0.00470575	0.00286027	Dlg1/Slc12a7/Slc12a2	3
GO:0043534	GO:0043534	blood vessel endothelial cell migration	4/70	122/28943	0.000222224	0.00476546	0.00289656	Itgb1/Notch1/Jup/Epha2	4
GO:0002040	GO:0002040	sprouting angiogenesis	4/70	125/28943	0.000243864	0.00516576	0.00313987	Itgb1/Tjp1/Notch1/Epha2	4
GO:0051643	GO:0051643	endoplasmic reticulum localization	2/70	10/28943	0.000256238	0.00521467	0.0031696	Esyt2/Esyt1	2
GO:1904238	GO:1904238	pericyte cell differentiation	2/70	10/28943	0.000256238	0.00521467	0.0031696	Notch1/Epha2	2
GO:0045807	GO:0045807	positive regulation of endocytosis	4/70	127/28943	0.000259108	0.00521467	0.0031696	Itgb1/Pard3/Hip1r/Add1	4
GO:1902692	GO:1902692	regulation of neuroblast proliferation	3/70	51/28943	0.000259599	0.00521467	0.0031696	Itgb1/Notch1/Ctnna1	3
GO:0016197	GO:0016197	endosomal transport	5/70	234/28943	0.000261184	0.00521467	0.0031696	Zfyve16/Hgs/Lrba/Micall2/Ykt6	5
GO:0061028	GO:0061028	establishment of endothelial barrier	3/70	52/28943	0.000275017	0.00542846	0.00329955	Tjp2/Tjp1/Add1	3
GO:0046777	GO:0046777	protein autophosphorylation	5/70	241/28943	0.000299115	0.00583778	0.00354834	Chp1/Ctnnd1/Mark2/Peak1/Mark3	5
GO:0035088	GO:0035088	establishment or maintenance of apical/basal cell polarity	3/70	54/28943	0.0003076	0.00587144	0.0035688	Pard3/Dlg1/Mark2	3
GO:0061245	GO:0061245	establishment or maintenance of bipolar cell polarity	3/70	54/28943	0.0003076	0.00587144	0.0035688	Pard3/Dlg1/Mark2	3
GO:0008354	GO:0008354	germ cell migration	2/70	11/28943	0.00031269	0.00590373	0.00358843	Cxadr/Itgb1	2
GO:0006813	GO:0006813	potassium ion transport	5/70	244/28943	0.000316593	0.00591314	0.00359414	Itgb1/Dlg1/Slc12a7/Slc9a1/Slc12a2	5
GO:0030838	GO:0030838	positive regulation of actin filament polymerization	3/70	55/28943	0.000324784	0.00600159	0.00364791	Dlg1/Kirrel/Baiap2	3
GO:0006814	GO:0006814	sodium ion transport	5/70	250/28943	0.000353862	0.00636513	0.00386888	Chp1/Slc4a7/Slc6a11/Slc9a1/Slc12a2	5
GO:0003158	GO:0003158	endothelium development	4/70	138/28943	0.000355451	0.00636513	0.00386888	Tjp2/Tjp1/Notch1/Add1	4
GO:0010811	GO:0010811	positive regulation of cell-substrate adhesion	4/70	138/28943	0.000355451	0.00636513	0.00386888	Itga3/Itgb1/Triobp/Jup	4
GO:0034113	GO:0034113	heterotypic cell-cell adhesion	3/70	57/28943	0.000360982	0.00639822	0.00388899	Cxadr/Itgb1/Jup	3
GO:0007266	GO:0007266	Rho protein signal transduction	4/70	139/28943	0.000365319	0.00640969	0.00389596	Itga3/Itgb1/Phactr4/Baiap2	4
GO:0098911	GO:0098911	regulation of ventricular cardiac muscle cell action potential	2/70	12/28943	0.000374642	0.00650753	0.00395543	Dlg1/Jup	2
GO:0086001	GO:0086001	cardiac muscle cell action potential	3/70	59/28943	0.00039968	0.0068737	0.004178	Cxadr/Dlg1/Jup	3
GO:0042491	GO:0042491	inner ear auditory receptor cell differentiation	3/70	61/28943	0.000440949	0.00745503	0.00453135	Slc4a7/Triobp/Notch1	3
GO:0090557	GO:0090557	establishment of endothelial intestinal barrier	2/70	13/28943	0.000442066	0.00745503	0.00453135	Tjp2/Tjp1	2
GO:0002011	GO:0002011	morphogenesis of an epithelial sheet	3/70	62/28943	0.00046257	0.0075897	0.0046132	Phactr4/Pard3/Notch1	3
GO:0031122	GO:0031122	cytoplasmic microtubule organization	3/70	62/28943	0.00046257	0.0075897	0.0046132	Chp1/Dlg1/Trpv4	3
GO:0001508	GO:0001508	action potential	4/70	148/28943	0.00046316	0.0075897	0.0046132	Cxadr/Dlg1/Jup/Slc9a1	4
GO:2001241	GO:2001241	positive regulation of extrinsic apoptotic signaling pathway in absence of ligand	2/70	14/28943	0.000514937	0.00835931	0.00508098	Wwox/Ctnna1	2
GO:0035725	GO:0035725	sodium ion transmembrane transport	4/70	153/28943	0.000524926	0.00844255	0.00513158	Chp1/Slc6a11/Slc9a1/Slc12a2	4
GO:0030010	GO:0030010	establishment of cell polarity	4/70	155/28943	0.000551198	0.00873837	0.00531139	Itgb1/Pard3/Myo18a/Mark2	4
GO:0006887	GO:0006887	exocytosis	6/70	422/28943	0.00055338	0.00873837	0.00531139	Hgs/Snap23/Rab11fip5/Notch1/Ykt6/Snap29	6
GO:0001654	GO:0001654	eye development	6/70	424/28943	0.000567255	0.00877063	0.005331	Phactr4/Dlg1/Slc4a7/Notch1/Sh3pxd2b/Epha2	6
GO:0043254	GO:0043254	regulation of protein-containing complex assembly	6/70	425/28943	0.000574294	0.00877063	0.005331	Add3/Dlg1/Kirrel/Baiap2/Hip1r/Add1	6
GO:0022612	GO:0022612	gland morphogenesis	4/70	157/28943	0.000578393	0.00877063	0.005331	Ctnnd1/Notch1/Epha2/Slc12a2	4
GO:0048593	GO:0048593	camera-type eye morphogenesis	4/70	157/28943	0.000578393	0.00877063	0.005331	Phactr4/Slc4a7/Notch1/Epha2	4
GO:0150063	GO:0150063	visual system development	6/70	427/28943	0.000588574	0.00877063	0.005331	Phactr4/Dlg1/Slc4a7/Notch1/Sh3pxd2b/Epha2	6
GO:0071468	GO:0071468	cellular response to acidic pH	2/70	15/28943	0.00059323	0.00877063	0.005331	Rab11fip5/Slc9a1	2
GO:2000811	GO:2000811	negative regulation of anoikis	2/70	15/28943	0.00059323	0.00877063	0.005331	Itgb1/Notch1	2
GO:0072594	GO:0072594	establishment of protein localization to organelle	6/70	428/28943	0.000595817	0.00877063	0.005331	Zfyve16/Hgs/Chp1/Notch1/Sqstm1/Jup	6
GO:0030837	GO:0030837	negative regulation of actin filament polymerization	3/70	68/28943	0.000606638	0.00878108	0.00533735	Add3/Hip1r/Add1	3
GO:0035315	GO:0035315	hair cell differentiation	3/70	68/28943	0.000606638	0.00878108	0.00533735	Slc4a7/Triobp/Notch1	3
GO:0048880	GO:0048880	sensory system development	6/70	431/28943	0.000617963	0.0088711	0.00539206	Phactr4/Dlg1/Slc4a7/Notch1/Sh3pxd2b/Epha2	6
GO:0072006	GO:0072006	nephron development	4/70	161/28943	0.000635621	0.00904979	0.00550068	Itga3/Dlg1/Ctnnd1/Notch1	4
GO:0061337	GO:0061337	cardiac conduction	3/70	70/28943	0.000660324	0.00932506	0.00566799	Cxadr/Jup/Slc9a1	3
GO:0055117	GO:0055117	regulation of cardiac muscle contraction	3/70	71/28943	0.000688266	0.00964128	0.00586019	Dlg1/Jup/Slc9a1	3
GO:2000047	GO:2000047	regulation of cell-cell adhesion mediated by cadherin	2/70	17/28943	0.000765974	0.010644	0.00646966	Tjp1/Notch1	2
GO:0001885	GO:0001885	endothelial cell development	3/70	74/28943	0.000776583	0.0107015	0.00650465	Tjp2/Tjp1/Add1	3
GO:0016055	GO:0016055	Wnt signaling pathway	6/70	451/28943	0.000782439	0.0107015	0.00650465	Itga3/Ctnnd1/Mark2/Notch1/Wwox/Jup	6
GO:0051017	GO:0051017	actin filament bundle assembly	4/70	171/28943	0.00079611	0.0107799	0.00655231	Baiap2/Tjp1/Sh3pxd2b/Add1	4
GO:0198738	GO:0198738	cell-cell signaling by wnt	6/70	453/28943	0.000800583	0.0107799	0.00655231	Itga3/Ctnnd1/Mark2/Notch1/Wwox/Jup	6
GO:0006941	GO:0006941	striated muscle contraction	4/70	173/28943	0.000831341	0.011108	0.0067517	Dlg1/Trpv4/Jup/Slc9a1	4
GO:0051453	GO:0051453	regulation of intracellular pH	3/70	76/28943	0.000839281	0.0111285	0.00676416	Chp1/Slc4a7/Slc9a1	3
GO:0061572	GO:0061572	actin filament bundle organization	4/70	174/28943	0.000849363	0.0111768	0.00679355	Baiap2/Tjp1/Sh3pxd2b/Add1	4
GO:0098814	GO:0098814	spontaneous synaptic transmission	2/70	18/28943	0.000860374	0.0112366	0.00682988	Itgb1/Slc12a2	2
GO:0006606	GO:0006606	protein import into nucleus	4/70	177/28943	0.000905082	0.0116454	0.00707834	Chp1/Notch1/Sqstm1/Jup	4
GO:0051494	GO:0051494	negative regulation of cytoskeleton organization	4/70	177/28943	0.000905082	0.0116454	0.00707834	Add3/Tjp1/Hip1r/Add1	4
GO:1902904	GO:1902904	negative regulation of supramolecular fiber organization	4/70	179/28943	0.000943629	0.0120521	0.00732554	Add3/Tjp1/Hip1r/Add1	4
GO:2000651	GO:2000651	positive regulation of sodium ion transmembrane transporter activity	2/70	19/28943	0.000960093	0.0121729	0.00739895	Chp1/Slc9a1	2
GO:0001667	GO:0001667	ameboidal-type cell migration	6/70	471/28943	0.000978942	0.0122664	0.00745584	Itga3/Itgb1/Phactr4/Notch1/Jup/Epha2	6
GO:0051170	GO:0051170	import into nucleus	4/70	181/28943	0.000983319	0.0122664	0.00745584	Chp1/Notch1/Sqstm1/Jup	4
GO:0060326	GO:0060326	cell chemotaxis	5/70	314/28943	0.000990119	0.0122664	0.00745584	Cxadr/Trpv4/Notch1/Epha2/Slc12a2	5
GO:0045766	GO:0045766	positive regulation of angiogenesis	4/70	182/28943	0.0010036	0.0122664	0.00745584	Itgb1/Tjp1/Jup/Add1	4
GO:1904018	GO:1904018	positive regulation of vasculature development	4/70	182/28943	0.0010036	0.0122664	0.00745584	Itgb1/Tjp1/Jup/Add1	4
GO:0007405	GO:0007405	neuroblast proliferation	3/70	81/28943	0.00100985	0.0122664	0.00745584	Itgb1/Notch1/Ctnna1	3
GO:0034504	GO:0034504	protein localization to nucleus	5/70	320/28943	0.00107699	0.0129124	0.00784844	Chp1/Notch1/Sqstm1/Jup/Ctnna1	5
GO:0035051	GO:0035051	cardiocyte differentiation	4/70	186/28943	0.00108766	0.0129124	0.00784844	Cxadr/Itgb1/Notch1/Slc9a1	4
GO:0090596	GO:0090596	sensory organ morphogenesis	5/70	321/28943	0.001092	0.0129124	0.00784844	Phactr4/Slc4a7/Triobp/Notch1/Epha2	5
GO:0048592	GO:0048592	eye morphogenesis	4/70	187/28943	0.00110943	0.0129124	0.00784844	Phactr4/Slc4a7/Notch1/Epha2	4
GO:0030641	GO:0030641	regulation of cellular pH	3/70	84/28943	0.00112196	0.0129124	0.00784844	Chp1/Slc4a7/Slc9a1	3
GO:0032272	GO:0032272	negative regulation of protein polymerization	3/70	84/28943	0.00112196	0.0129124	0.00784844	Add3/Hip1r/Add1	3
GO:0034109	GO:0034109	homotypic cell-cell adhesion	3/70	84/28943	0.00112196	0.0129124	0.00784844	Cxadr/Tjp2/Jup	3
GO:0016050	GO:0016050	vesicle organization	5/70	323/28943	0.00112249	0.0129124	0.00784844	Snap23/Chp1/Myo18a/Sqstm1/Snap29	5
GO:0048754	GO:0048754	branching morphogenesis of an epithelial tube	4/70	191/28943	0.00119955	0.0136403	0.00829088	Dlg1/Notch1/Epha2/Slc12a2	4
GO:0010631	GO:0010631	epithelial cell migration	5/70	328/28943	0.00120148	0.0136403	0.00829088	Itga3/Itgb1/Notch1/Jup/Epha2	5
GO:0090132	GO:0090132	epithelium migration	5/70	330/28943	0.0012342	0.0138413	0.00841308	Itga3/Itgb1/Notch1/Jup/Epha2	5
GO:0060113	GO:0060113	inner ear receptor cell differentiation	3/70	87/28943	0.00124164	0.0138413	0.00841308	Slc4a7/Triobp/Notch1	3
GO:0050821	GO:0050821	protein stabilization	4/70	193/28943	0.00124649	0.0138413	0.00841308	Chp1/Ctnnd1/Hip1r/Apbb2	4
GO:0090130	GO:0090130	tissue migration	5/70	332/28943	0.00126757	0.0138413	0.00841308	Itga3/Itgb1/Notch1/Jup/Epha2	5
GO:0051099	GO:0051099	positive regulation of binding	4/70	194/28943	0.00127043	0.0138413	0.00841308	Ebf2/Hip1r/Mark3/Add1	4
GO:0048562	GO:0048562	embryonic organ morphogenesis	5/70	333/28943	0.00128451	0.0138413	0.00841308	Phactr4/Dlg1/Triobp/Notch1/Epha2	5
GO:0098719	GO:0098719	sodium ion import across plasma membrane	2/70	22/28943	0.0012909	0.0138413	0.00841308	Slc9a1/Slc12a2	2
GO:2000209	GO:2000209	regulation of anoikis	2/70	22/28943	0.0012909	0.0138413	0.00841308	Itgb1/Notch1	2
GO:2000810	GO:2000810	regulation of bicellular tight junction assembly	2/70	22/28943	0.0012909	0.0138413	0.00841308	Tjp1/Epha2	2
GO:0030003	GO:0030003	cellular cation homeostasis	6/70	498/28943	0.00130216	0.0138763	0.00843437	Chp1/Atp2b1/Trpv4/Slc4a7/Slc9a1/Slc12a2	6
GO:0035418	GO:0035418	protein localization to synapse	3/70	89/28943	0.00132572	0.0139907	0.00850387	Snap23/Dlg1/Baiap2	3
GO:0006820	GO:0006820	anion transport	6/70	500/28943	0.00132899	0.0139907	0.00850387	Itgb1/Slc12a7/Slc3a2/Slc4a7/Slc6a11/Slc12a2	6
GO:0033627	GO:0033627	cell adhesion mediated by integrin	3/70	90/28943	0.00136907	0.0143258	0.00870754	Itga3/Itgb1/Epha2	3
GO:0008016	GO:0008016	regulation of heart contraction	4/70	199/28943	0.00139499	0.0145095	0.00881924	Cxadr/Dlg1/Jup/Slc9a1	4
GO:2001044	GO:2001044	regulation of integrin-mediated signaling pathway	2/70	23/28943	0.00141164	0.0145261	0.00882931	Phactr4/Ctnna1	2
GO:0032273	GO:0032273	positive regulation of protein polymerization	3/70	91/28943	0.00141331	0.0145261	0.00882931	Dlg1/Kirrel/Baiap2	3
GO:0098656	GO:0098656	anion transmembrane transport	4/70	202/28943	0.00147369	0.0150545	0.0091505	Itgb1/Slc12a7/Slc3a2/Slc12a2	4
GO:0007265	GO:0007265	Ras protein signal transduction	5/70	344/28943	0.00148205	0.0150545	0.0091505	Itga3/Itgb1/Phactr4/Baiap2/Notch1	5
GO:0031334	GO:0031334	positive regulation of protein-containing complex assembly	4/70	203/28943	0.00150059	0.0151542	0.00921111	Dlg1/Kirrel/Baiap2/Hip1r	4
GO:0010447	GO:0010447	response to acidic pH	2/70	24/28943	0.00153756	0.0153491	0.00932956	Rab11fip5/Slc9a1	2
GO:0031629	GO:0031629	synaptic vesicle fusion to presynaptic active zone membrane	2/70	24/28943	0.00153756	0.0153491	0.00932956	Snap23/Snap29	2
GO:0042490	GO:0042490	mechanoreceptor differentiation	3/70	94/28943	0.00155137	0.0153984	0.00935953	Slc4a7/Triobp/Notch1	3
GO:0043535	GO:0043535	regulation of blood vessel endothelial cell migration	3/70	95/28943	0.0015992	0.0157525	0.00957473	Notch1/Jup/Epha2	3
GO:0099072	GO:0099072	regulation of postsynaptic membrane neurotransmitter receptor levels	3/70	96/28943	0.00164794	0.0157525	0.00957473	Snap23/Dlg1/Ctnnd1	3
GO:1901879	GO:1901879	regulation of protein depolymerization	3/70	96/28943	0.00164794	0.0157525	0.00957473	Add3/Trpv4/Add1	3
GO:0006622	GO:0006622	protein targeting to lysosome	2/70	25/28943	0.00166866	0.0157525	0.00957473	Zfyve16/Hgs	2
GO:0010640	GO:0010640	regulation of platelet-derived growth factor receptor signaling pathway	2/70	25/28943	0.00166866	0.0157525	0.00957473	Hgs/Hip1r	2
GO:0035024	GO:0035024	negative regulation of Rho protein signal transduction	2/70	25/28943	0.00166866	0.0157525	0.00957473	Itga3/Itgb1	2
GO:0099500	GO:0099500	vesicle fusion to plasma membrane	2/70	25/28943	0.00166866	0.0157525	0.00957473	Snap23/Snap29	2
GO:0150105	GO:0150105	protein localization to cell-cell junction	2/70	25/28943	0.00166866	0.0157525	0.00957473	Tjp2/Tjp1	2
GO:1902307	GO:1902307	positive regulation of sodium ion transmembrane transport	2/70	25/28943	0.00166866	0.0157525	0.00957473	Chp1/Slc9a1	2
GO:0070252	GO:0070252	actin-mediated cell contraction	3/70	97/28943	0.00169761	0.0159392	0.0096882	Pard3/Dlg1/Jup	3
GO:0015711	GO:0015711	organic anion transport	5/70	356/28943	0.0017222	0.0160831	0.0097757	Itgb1/Slc3a2/Slc4a7/Slc6a11/Slc12a2	5
GO:0090559	GO:0090559	regulation of membrane permeability	3/70	98/28943	0.0017482	0.0162387	0.00987023	Tjp2/Hip1r/Slc9a1	3
GO:0140029	GO:0140029	exocytic process	3/70	99/28943	0.00179973	0.0163286	0.00992492	Snap23/Ykt6/Snap29	3
GO:0006883	GO:0006883	cellular sodium ion homeostasis	2/70	26/28943	0.00180489	0.0163286	0.00992492	Slc9a1/Slc12a2	2
GO:0016082	GO:0016082	synaptic vesicle priming	2/70	26/28943	0.00180489	0.0163286	0.00992492	Snap23/Snap29	2
GO:0055064	GO:0055064	chloride ion homeostasis	2/70	26/28943	0.00180489	0.0163286	0.00992492	Slc12a7/Slc12a2	2
GO:0071467	GO:0071467	cellular response to pH	2/70	26/28943	0.00180489	0.0163286	0.00992492	Rab11fip5/Slc9a1	2
GO:0006885	GO:0006885	regulation of pH	3/70	101/28943	0.00190561	0.0170621	0.0103708	Chp1/Slc4a7/Slc9a1	3
GO:0032092	GO:0032092	positive regulation of protein binding	3/70	101/28943	0.00190561	0.0170621	0.0103708	Hip1r/Mark3/Add1	3
GO:0051016	GO:0051016	barbed-end actin filament capping	2/70	27/28943	0.00194624	0.0172481	0.0104838	Add3/Add1	2
GO:0055083	GO:0055083	monovalent inorganic anion homeostasis	2/70	27/28943	0.00194624	0.0172481	0.0104838	Slc12a7/Slc12a2	2
GO:0043393	GO:0043393	regulation of protein binding	4/70	221/28943	0.00204542	0.018035	0.0109621	Mark2/Hip1r/Mark3/Add1	4
GO:0048499	GO:0048499	synaptic vesicle membrane organization	2/70	28/28943	0.00209268	0.0182663	0.0111027	Snap23/Snap29	2
GO:0086005	GO:0086005	ventricular cardiac muscle cell action potential	2/70	28/28943	0.00209268	0.0182663	0.0111027	Dlg1/Jup	2
GO:0035264	GO:0035264	multicellular organism growth	4/70	224/28943	0.00214789	0.0186544	0.0113386	Dlg1/Sh3pxd2b/Add1/Slc12a2	4
GO:0001649	GO:0001649	osteoblast differentiation	4/70	225/28943	0.00218282	0.0187833	0.0114169	Notch1/Wwox/Sh3pxd2b/Epha2	4
GO:0043010	GO:0043010	camera-type eye development	5/70	376/28943	0.00218436	0.0187833	0.0114169	Phactr4/Dlg1/Slc4a7/Notch1/Epha2	5
GO:0060444	GO:0060444	branching involved in mammary gland duct morphogenesis	2/70	29/28943	0.00224419	0.019191	0.0116647	Epha2/Slc12a2	2
GO:0010976	GO:0010976	positive regulation of neuron projection development	4/70	227/28943	0.00225386	0.019191	0.0116647	Itga3/Itgb1/Baiap2/Mark2	4
GO:0061138	GO:0061138	morphogenesis of a branching epithelium	4/70	229/28943	0.00232648	0.0197126	0.0119818	Dlg1/Notch1/Epha2/Slc12a2	4
GO:0016525	GO:0016525	negative regulation of angiogenesis	3/70	109/28943	0.00236772	0.0198683	0.0120764	Hgs/Epha2/Slc12a2	3
GO:0034446	GO:0034446	substrate adhesion-dependent cell spreading	3/70	109/28943	0.00236772	0.0198683	0.0120764	Triobp/Micall2/Peak1	3
GO:0010720	GO:0010720	positive regulation of cell development	5/70	384/28943	0.00239246	0.0199526	0.0121276	Itgb1/Baiap2/Triobp/Notch1/Add1	5
GO:0097205	GO:0097205	renal filtration	2/70	30/28943	0.00240074	0.0199526	0.0121276	Itga3/Kirrel	2
GO:0050900	GO:0050900	leukocyte migration	5/70	385/28943	0.00241946	0.0200124	0.012164	Itga3/Cxadr/Itgb1/Trpv4/Slc12a2	5
GO:0007160	GO:0007160	cell-matrix adhesion	4/70	233/28943	0.00247653	0.0203873	0.0123919	Itga3/Itgb1/Peak1/Jup	4
GO:2000181	GO:2000181	negative regulation of blood vessel morphogenesis	3/70	111/28943	0.00249312	0.0204271	0.0124161	Hgs/Epha2/Slc12a2	3
GO:0043542	GO:0043542	endothelial cell migration	4/70	234/28943	0.00251505	0.0205101	0.0124665	Itgb1/Notch1/Jup/Epha2	4
GO:1901343	GO:1901343	negative regulation of vasculature development	3/70	112/28943	0.00255734	0.0206052	0.0125244	Hgs/Epha2/Slc12a2	3
GO:0043276	GO:0043276	anoikis	2/70	31/28943	0.00256231	0.0206052	0.0125244	Itgb1/Notch1	2
GO:0051957	GO:0051957	positive regulation of amino acid transport	2/70	31/28943	0.00256231	0.0206052	0.0125244	Itgb1/Slc12a2	2
GO:0030100	GO:0030100	regulation of endocytosis	4/70	236/28943	0.00259334	0.0207587	0.0126176	Itgb1/Pard3/Hip1r/Add1	4
GO:0032984	GO:0032984	protein-containing complex disassembly	4/70	238/28943	0.00267329	0.0213005	0.0129469	Add3/Trpv4/Add1/Snap29	4
GO:0070633	GO:0070633	transepithelial transport	2/70	32/28943	0.00272887	0.0215457	0.013096	Cxadr/Slc12a2	2
GO:0098810	GO:0098810	neurotransmitter reuptake	2/70	32/28943	0.00272887	0.0215457	0.013096	Itgb1/Slc6a11	2
GO:0060562	GO:0060562	epithelial tube morphogenesis	5/70	397/28943	0.00276094	0.0217002	0.0131899	Phactr4/Dlg1/Notch1/Epha2/Slc12a2	5
GO:0009913	GO:0009913	epidermal cell differentiation	4/70	242/28943	0.00283824	0.0221077	0.0134376	Slc4a7/Triobp/Notch1/Epha2	4
GO:0060047	GO:0060047	heart contraction	4/70	242/28943	0.00283824	0.0221077	0.0134376	Cxadr/Dlg1/Jup/Slc9a1	4
GO:0006836	GO:0006836	neurotransmitter transport	4/70	243/28943	0.00288054	0.0221938	0.0134899	Itgb1/Snap23/Slc6a11/Snap29	4
GO:0006939	GO:0006939	smooth muscle contraction	3/70	117/28943	0.00289375	0.0221938	0.0134899	Dlg1/Atp2b1/Apbb2	3
GO:0006972	GO:0006972	hyperosmotic response	2/70	33/28943	0.0029004	0.0221938	0.0134899	Trpv4/Slc12a2	2
GO:0051642	GO:0051642	centrosome localization	2/70	33/28943	0.0029004	0.0221938	0.0134899	Pard3/Dlg1	2
GO:0006906	GO:0006906	vesicle fusion	3/70	119/28943	0.00303557	0.0230368	0.0140023	Snap23/Chp1/Snap29	3
GO:0002052	GO:0002052	positive regulation of neuroblast proliferation	2/70	34/28943	0.00307687	0.0230368	0.0140023	Itgb1/Notch1	2
GO:0048013	GO:0048013	ephrin receptor signaling pathway	2/70	34/28943	0.00307687	0.0230368	0.0140023	Notch1/Epha2	2
GO:0060117	GO:0060117	auditory receptor cell development	2/70	34/28943	0.00307687	0.0230368	0.0140023	Slc4a7/Triobp	2
GO:0061842	GO:0061842	microtubule organizing center localization	2/70	34/28943	0.00307687	0.0230368	0.0140023	Pard3/Dlg1	2
GO:0010632	GO:0010632	regulation of epithelial cell migration	4/70	248/28943	0.00309855	0.0230378	0.0140029	Itga3/Notch1/Jup/Epha2	4
GO:0051098	GO:0051098	regulation of binding	5/70	408/28943	0.00310354	0.0230378	0.0140029	Ebf2/Mark2/Hip1r/Mark3/Add1	5
GO:0001763	GO:0001763	morphogenesis of a branching structure	4/70	249/28943	0.00314347	0.0232349	0.0141227	Dlg1/Notch1/Epha2/Slc12a2	4
GO:0090174	GO:0090174	organelle membrane fusion	3/70	121/28943	0.0031816	0.0234171	0.0142335	Snap23/Chp1/Snap29	3
GO:0007041	GO:0007041	lysosomal transport	3/70	122/28943	0.00325621	0.0238651	0.0145058	Zfyve16/Hgs/Igf2r	3
GO:0003015	GO:0003015	heart process	4/70	254/28943	0.00337474	0.0246299	0.0149707	Cxadr/Dlg1/Jup/Slc9a1	4
GO:0001505	GO:0001505	regulation of neurotransmitter levels	4/70	255/28943	0.00342235	0.0248729	0.0151183	Itgb1/Snap23/Slc6a11/Snap29	4
GO:0043537	GO:0043537	negative regulation of blood vessel endothelial cell migration	2/70	36/28943	0.00344456	0.02493	0.015153	Notch1/Jup	2
GO:2000177	GO:2000177	regulation of neural precursor cell proliferation	3/70	125/28943	0.00348645	0.0251285	0.0152737	Itgb1/Notch1/Ctnna1	3
GO:0051261	GO:0051261	protein depolymerization	3/70	126/28943	0.00356535	0.025591	0.0155548	Add3/Trpv4/Add1	3
GO:0055075	GO:0055075	potassium ion homeostasis	2/70	37/28943	0.00363572	0.0259886	0.0157965	Slc12a7/Slc12a2	2
GO:0048705	GO:0048705	skeletal system morphogenesis	4/70	261/28943	0.00371764	0.0263303	0.0160042	Dlg1/Trpv4/Wwox/Sh3pxd2b	4
GO:0030048	GO:0030048	actin filament-based movement	3/70	128/28943	0.00372642	0.0263303	0.0160042	Pard3/Dlg1/Jup	3
GO:0001503	GO:0001503	ossification	5/70	426/28943	0.00372899	0.0263303	0.0160042	Atp2b1/Notch1/Wwox/Sh3pxd2b/Epha2	5
GO:0000423	GO:0000423	mitophagy	2/70	38/28943	0.00383173	0.0268375	0.0163125	Lrba/Sqstm1	2
GO:0086004	GO:0086004	regulation of cardiac muscle cell contraction	2/70	38/28943	0.00383173	0.0268375	0.0163125	Dlg1/Jup	2
GO:0006623	GO:0006623	protein targeting to vacuole	2/70	39/28943	0.00403256	0.0279177	0.0169691	Zfyve16/Hgs	2
GO:0090162	GO:0090162	establishment of epithelial cell polarity	2/70	39/28943	0.00403256	0.0279177	0.0169691	Pard3/Myo18a	2
GO:0007264	GO:0007264	small GTPase mediated signal transduction	5/70	434/28943	0.00403417	0.0279177	0.0169691	Itga3/Itgb1/Phactr4/Baiap2/Notch1	5
GO:0060048	GO:0060048	cardiac muscle contraction	3/70	132/28943	0.00406174	0.027997	0.0170172	Dlg1/Jup/Slc9a1	3
GO:0043244	GO:0043244	regulation of protein-containing complex disassembly	3/70	133/28943	0.00414835	0.0284809	0.0173114	Add3/Trpv4/Add1	3
GO:0048738	GO:0048738	cardiac muscle tissue development	4/70	271/28943	0.00424749	0.0290468	0.0176553	Cxadr/Itgb1/Notch1/Slc9a1	4
GO:0034764	GO:0034764	positive regulation of transmembrane transport	4/70	273/28943	0.00435926	0.0296943	0.0180489	Ocln/Itgb1/Chp1/Slc9a1	4
GO:0006898	GO:0006898	receptor-mediated endocytosis	4/70	274/28943	0.00441589	0.0297201	0.0180646	Itgb1/Hgs/Pard3/Hip1r	4
GO:0001504	GO:0001504	neurotransmitter uptake	2/70	41/28943	0.0044486	0.0297201	0.0180646	Itgb1/Slc6a11	2
GO:0051693	GO:0051693	actin filament capping	2/70	41/28943	0.0044486	0.0297201	0.0180646	Add3/Add1	2
GO:0060603	GO:0060603	mammary gland duct morphogenesis	2/70	41/28943	0.0044486	0.0297201	0.0180646	Epha2/Slc12a2	2
GO:2000249	GO:2000249	regulation of actin cytoskeleton reorganization	2/70	41/28943	0.0044486	0.0297201	0.0180646	Baiap2/Tjp1	2
GO:0040018	GO:0040018	positive regulation of multicellular organism growth	2/70	42/28943	0.00466376	0.0306855	0.0186513	Dlg1/Sh3pxd2b	2
GO:0060219	GO:0060219	camera-type eye photoreceptor cell differentiation	2/70	42/28943	0.00466376	0.0306855	0.0186513	Slc4a7/Notch1	2
GO:0086002	GO:0086002	cardiac muscle cell action potential involved in contraction	2/70	42/28943	0.00466376	0.0306855	0.0186513	Dlg1/Jup	2
GO:1900181	GO:1900181	negative regulation of protein localization to nucleus	2/70	42/28943	0.00466376	0.0306855	0.0186513	Chp1/Ctnna1	2
GO:0031623	GO:0031623	receptor internalization	3/70	140/28943	0.0047861	0.0313229	0.0190388	Itgb1/Hgs/Pard3	3
GO:0035794	GO:0035794	positive regulation of mitochondrial membrane permeability	2/70	43/28943	0.00488366	0.0313229	0.0190388	Hip1r/Slc9a1	2
GO:0045601	GO:0045601	regulation of endothelial cell differentiation	2/70	43/28943	0.00488366	0.0313229	0.0190388	Notch1/Add1	2
GO:0048873	GO:0048873	homeostasis of number of cells within a tissue	2/70	43/28943	0.00488366	0.0313229	0.0190388	Notch1/Add1	2
GO:0070884	GO:0070884	regulation of calcineurin-NFAT signaling cascade	2/70	43/28943	0.00488366	0.0313229	0.0190388	Chp1/Slc9a1	2
GO:0086065	GO:0086065	cell communication involved in cardiac conduction	2/70	43/28943	0.00488366	0.0313229	0.0190388	Cxadr/Jup	2
GO:0048863	GO:0048863	stem cell differentiation	4/70	282/28943	0.00488688	0.0313229	0.0190388	Itgb1/Phactr4/Notch1/Slc9a1	4
GO:0010959	GO:0010959	regulation of metal ion transport	5/70	458/28943	0.005057	0.0322941	0.0196291	Itgb1/Chp1/Dlg1/Atp2b1/Slc9a1	5
GO:0106056	GO:0106056	regulation of calcineurin-mediated signaling	2/70	44/28943	0.00510825	0.032502	0.0197555	Chp1/Slc9a1	2
GO:0010765	GO:0010765	positive regulation of sodium ion transport	2/70	45/28943	0.00533753	0.0334704	0.0203441	Chp1/Slc9a1	2
GO:0031952	GO:0031952	regulation of protein autophosphorylation	2/70	45/28943	0.00533753	0.0334704	0.0203441	Chp1/Ctnnd1	2
GO:0051898	GO:0051898	negative regulation of protein kinase B signaling	2/70	45/28943	0.00533753	0.0334704	0.0203441	Dlg1/Epha2	2
GO:2001239	GO:2001239	regulation of extrinsic apoptotic signaling pathway in absence of ligand	2/70	45/28943	0.00533753	0.0334704	0.0203441	Wwox/Ctnna1	2
GO:0046942	GO:0046942	carboxylic acid transport	4/70	290/28943	0.00539056	0.0336813	0.0204723	Itgb1/Slc3a2/Slc6a11/Slc12a2	4
GO:0014706	GO:0014706	striated muscle tissue development	4/70	291/28943	0.00545587	0.0338459	0.0205723	Cxadr/Itgb1/Notch1/Slc9a1	4
GO:0045055	GO:0045055	regulated exocytosis	4/70	291/28943	0.00545587	0.0338459	0.0205723	Snap23/Rab11fip5/Notch1/Snap29	4
GO:1903115	GO:1903115	regulation of actin filament-based movement	2/70	46/28943	0.00557147	0.0341778	0.0207741	Dlg1/Jup	2
GO:0042391	GO:0042391	regulation of membrane potential	5/70	469/28943	0.00558249	0.0341778	0.0207741	Cxadr/Dlg1/Baiap2/Jup/Slc9a1	5
GO:0098876	GO:0098876	vesicle-mediated transport to the plasma membrane	3/70	148/28943	0.00558383	0.0341778	0.0207741	Hgs/Snap23/Micall2	3
GO:0032412	GO:0032412	regulation of ion transmembrane transporter activity	4/70	293/28943	0.00558808	0.0341778	0.0207741	Itgb1/Chp1/Dlg1/Slc9a1	4
GO:0055007	GO:0055007	cardiac muscle cell differentiation	3/70	150/28943	0.00579496	0.0350419	0.0212993	Cxadr/Itgb1/Slc9a1	3
GO:0009268	GO:0009268	response to pH	2/70	47/28943	0.00581005	0.0350419	0.0212993	Rab11fip5/Slc9a1	2
GO:0030835	GO:0030835	negative regulation of actin filament depolymerization	2/70	47/28943	0.00581005	0.0350419	0.0212993	Add3/Add1	2
GO:0061462	GO:0061462	protein localization to lysosome	2/70	47/28943	0.00581005	0.0350419	0.0212993	Zfyve16/Hgs	2
GO:0031333	GO:0031333	negative regulation of protein-containing complex assembly	3/70	151/28943	0.0059023	0.0353527	0.0214882	Add3/Hip1r/Add1	3
GO:1900180	GO:1900180	regulation of protein localization to nucleus	3/70	151/28943	0.0059023	0.0353527	0.0214882	Chp1/Jup/Ctnna1	3
GO:0045165	GO:0045165	cell fate commitment	4/70	298/28943	0.00592794	0.0353843	0.0215074	Itgb1/Ebf2/Notch1/Sh3pxd2b	4
GO:0061448	GO:0061448	connective tissue development	4/70	302/28943	0.00620956	0.0369384	0.022452	Trpv4/Ebf2/Notch1/Sh3pxd2b	4
GO:0022898	GO:0022898	regulation of transmembrane transporter activity	4/70	303/28943	0.00628133	0.0369758	0.0224747	Itgb1/Chp1/Dlg1/Slc9a1	4
GO:0033173	GO:0033173	calcineurin-NFAT signaling cascade	2/70	49/28943	0.00630101	0.0369758	0.0224747	Chp1/Slc9a1	2
GO:0089718	GO:0089718	amino acid import across plasma membrane	2/70	49/28943	0.00630101	0.0369758	0.0224747	Itgb1/Slc3a2	2
GO:0048732	GO:0048732	gland development	5/70	483/28943	0.00630584	0.0369758	0.0224747	Ctnnd1/Notch1/Igf2r/Epha2/Slc12a2	5
GO:0007034	GO:0007034	vacuolar transport	3/70	155/28943	0.00634357	0.0369758	0.0224747	Zfyve16/Hgs/Igf2r	3
GO:0048284	GO:0048284	organelle fusion	3/70	155/28943	0.00634357	0.0369758	0.0224747	Snap23/Chp1/Snap29	3
GO:0007157	GO:0007157	heterophilic cell-cell adhesion via plasma membrane cell adhesion molecules	2/70	50/28943	0.00655336	0.0379439	0.0230632	Cxadr/Mcam	2
GO:0034332	GO:0034332	adherens junction organization	2/70	50/28943	0.00655336	0.0379439	0.0230632	Tjp1/Add1	2
GO:0007409	GO:0007409	axonogenesis	5/70	493/28943	0.00686136	0.0395953	0.0240669	Itgb1/Mark2/Notch1/Apbb2/Epha2	5
GO:0060537	GO:0060537	muscle tissue development	5/70	494/28943	0.00691874	0.0397942	0.0241878	Cxadr/Itgb1/Dlg1/Notch1/Slc9a1	5
GO:0031647	GO:0031647	regulation of protein stability	4/70	312/28943	0.00695228	0.0398552	0.0242249	Chp1/Ctnnd1/Hip1r/Apbb2	4
GO:0006865	GO:0006865	amino acid transport	3/70	161/28943	0.00704157	0.040142	0.0243993	Itgb1/Slc3a2/Slc12a2	3
GO:0060043	GO:0060043	regulation of cardiac muscle cell proliferation	2/70	52/28943	0.00707165	0.040142	0.0243993	Cxadr/Notch1	2
GO:0072666	GO:0072666	establishment of protein localization to vacuole	2/70	52/28943	0.00707165	0.040142	0.0243993	Zfyve16/Hgs	2
GO:0035637	GO:0035637	multicellular organismal signaling	3/70	163/28943	0.00728396	0.0408907	0.0248543	Cxadr/Jup/Slc9a1	3
GO:0002042	GO:0002042	cell migration involved in sprouting angiogenesis	2/70	53/28943	0.00733756	0.0408907	0.0248543	Itgb1/Notch1	2
GO:0051954	GO:0051954	positive regulation of amine transport	2/70	53/28943	0.00733756	0.0408907	0.0248543	Itgb1/Slc12a2	2
GO:0051955	GO:0051955	regulation of amino acid transport	2/70	53/28943	0.00733756	0.0408907	0.0248543	Itgb1/Slc12a2	2
GO:0097720	GO:0097720	calcineurin-mediated signaling	2/70	53/28943	0.00733756	0.0408907	0.0248543	Chp1/Slc9a1	2
GO:0032409	GO:0032409	regulation of transporter activity	4/70	317/28943	0.00734479	0.0408907	0.0248543	Itgb1/Chp1/Dlg1/Slc9a1	4
GO:0030111	GO:0030111	regulation of Wnt signaling pathway	4/70	319/28943	0.00750581	0.0416537	0.0253181	Itga3/Ctnnd1/Notch1/Wwox	4
GO:1990845	GO:1990845	adaptive thermogenesis	3/70	165/28943	0.00753126	0.0416618	0.025323	Trpv4/Ebf2/Notch1	3
GO:0030198	GO:0030198	extracellular matrix organization	4/70	322/28943	0.00775169	0.0424521	0.0258034	Itgb1/Notch1/Apbb2/Sh3pxd2b	4
GO:0043062	GO:0043062	extracellular structure organization	4/70	323/28943	0.00783481	0.0424521	0.0258034	Itgb1/Notch1/Apbb2/Sh3pxd2b	4
GO:0043588	GO:0043588	skin development	4/70	323/28943	0.00783481	0.0424521	0.0258034	Itga3/Notch1/Jup/Epha2	4
GO:0032892	GO:0032892	positive regulation of organic acid transport	2/70	55/28943	0.00788278	0.0424521	0.0258034	Itgb1/Slc12a2	2
GO:0046580	GO:0046580	negative regulation of Ras protein signal transduction	2/70	55/28943	0.00788278	0.0424521	0.0258034	Itga3/Itgb1	2
GO:0055081	GO:0055081	anion homeostasis	2/70	55/28943	0.00788278	0.0424521	0.0258034	Slc12a7/Slc12a2	2
GO:1902476	GO:1902476	chloride transmembrane transport	2/70	55/28943	0.00788278	0.0424521	0.0258034	Slc12a7/Slc12a2	2
GO:0030178	GO:0030178	negative regulation of Wnt signaling pathway	3/70	168/28943	0.00791145	0.0424521	0.0258034	Ctnnd1/Notch1/Wwox	3
GO:0045229	GO:0045229	external encapsulating structure organization	4/70	324/28943	0.00791852	0.0424521	0.0258034	Itgb1/Notch1/Apbb2/Sh3pxd2b	4
GO:0045927	GO:0045927	positive regulation of growth	4/70	324/28943	0.00791852	0.0424521	0.0258034	Dlg1/Notch1/Sh3pxd2b/Slc9a1	4
GO:0070372	GO:0070372	regulation of ERK1 and ERK2 cascade	4/70	326/28943	0.00808771	0.0430926	0.0261927	Dlg1/Trpv4/Notch1/Epha2	4
GO:0010596	GO:0010596	negative regulation of endothelial cell migration	2/70	56/28943	0.00816205	0.0430926	0.0261927	Notch1/Jup	2
GO:0030834	GO:0030834	regulation of actin filament depolymerization	2/70	56/28943	0.00816205	0.0430926	0.0261927	Add3/Add1	2
GO:0048016	GO:0048016	inositol phosphate-mediated signaling	2/70	56/28943	0.00816205	0.0430926	0.0261927	Chp1/Slc9a1	2
GO:1903539	GO:1903539	protein localization to postsynaptic membrane	2/70	56/28943	0.00816205	0.0430926	0.0261927	Snap23/Dlg1	2
GO:0061025	GO:0061025	membrane fusion	3/70	171/28943	0.00830281	0.043703	0.0265637	Snap23/Chp1/Snap29	3
GO:0062237	GO:0062237	protein localization to postsynapse	2/70	57/28943	0.00844572	0.0443209	0.0269393	Snap23/Dlg1	2
GO:0001822	GO:0001822	kidney development	4/70	334/28943	0.00878821	0.0458412	0.0278634	Itga3/Dlg1/Ctnnd1/Notch1	4
GO:0051146	GO:0051146	striated muscle cell differentiation	4/70	334/28943	0.00878821	0.0458412	0.0278634	Cxadr/Itgb1/Notch1/Slc9a1	4
GO:0042552	GO:0042552	myelination	3/70	175/28943	0.0088421	0.045847	0.0278669	Pard3/Dlg1/Epb41l3	3
GO:0051896	GO:0051896	regulation of protein kinase B signaling	3/70	175/28943	0.0088421	0.045847	0.0278669	Itgb1/Dlg1/Epha2	3
GO:0010594	GO:0010594	regulation of endothelial cell migration	3/70	176/28943	0.00898007	0.0461133	0.0280288	Notch1/Jup/Epha2	3
GO:0006903	GO:0006903	vesicle targeting	2/70	59/28943	0.00902621	0.0461133	0.0280288	Chp1/Ykt6	2
GO:1903793	GO:1903793	positive regulation of anion transport	2/70	59/28943	0.00902621	0.0461133	0.0280288	Itgb1/Slc12a2	2
GO:2000649	GO:2000649	regulation of sodium ion transmembrane transporter activity	2/70	59/28943	0.00902621	0.0461133	0.0280288	Chp1/Slc9a1	2
GO:2001238	GO:2001238	positive regulation of extrinsic apoptotic signaling pathway	2/70	59/28943	0.00902621	0.0461133	0.0280288	Wwox/Ctnna1	2
GO:0009612	GO:0009612	response to mechanical stimulus	3/70	177/28943	0.00911929	0.0464012	0.0282037	Jup/Slc9a1/Slc12a2	3
GO:0007272	GO:0007272	ensheathment of neurons	3/70	178/28943	0.00925978	0.0464012	0.0282037	Pard3/Dlg1/Epb41l3	3
GO:0008366	GO:0008366	axon ensheathment	3/70	178/28943	0.00925978	0.0464012	0.0282037	Pard3/Dlg1/Epb41l3	3
GO:0030042	GO:0030042	actin filament depolymerization	2/70	60/28943	0.00932298	0.0464012	0.0282037	Add3/Add1	2
GO:0031641	GO:0031641	regulation of myelination	2/70	60/28943	0.00932298	0.0464012	0.0282037	Pard3/Dlg1	2
GO:0046902	GO:0046902	regulation of mitochondrial membrane permeability	2/70	60/28943	0.00932298	0.0464012	0.0282037	Hip1r/Slc9a1	2
GO:0055078	GO:0055078	sodium ion homeostasis	2/70	60/28943	0.00932298	0.0464012	0.0282037	Slc9a1/Slc12a2	2
GO:0060443	GO:0060443	mammary gland morphogenesis	2/70	60/28943	0.00932298	0.0464012	0.0282037	Epha2/Slc12a2	2
GO:1902475	GO:1902475	L-alpha-amino acid transmembrane transport	2/70	60/28943	0.00932298	0.0464012	0.0282037	Itgb1/Slc3a2	2
GO:0140115	GO:0140115	export across plasma membrane	2/70	61/28943	0.00962406	0.0477628	0.0290314	Dlg1/Atp2b1	2
GO:0001933	GO:0001933	negative regulation of protein phosphorylation	4/70	346/28943	0.00991169	0.0484479	0.0294478	Ocln/Chp1/Pard3/Kirrel	4
GO:0001754	GO:0001754	eye photoreceptor cell differentiation	2/70	62/28943	0.00992944	0.0484479	0.0294478	Slc4a7/Notch1	2
GO:0048260	GO:0048260	positive regulation of receptor-mediated endocytosis	2/70	62/28943	0.00992944	0.0484479	0.0294478	Pard3/Hip1r	2
GO:0050873	GO:0050873	brown fat cell differentiation	2/70	62/28943	0.00992944	0.0484479	0.0294478	Trpv4/Ebf2	2
GO:0050982	GO:0050982	detection of mechanical stimulus	2/70	62/28943	0.00992944	0.0484479	0.0294478	Jup/Slc12a2	2
GO:0051058	GO:0051058	negative regulation of small GTPase mediated signal transduction	2/70	62/28943	0.00992944	0.0484479	0.0294478	Itga3/Itgb1	2
GO:0006913	GO:0006913	nucleocytoplasmic transport	4/70	347/28943	0.0100093	0.0485648	0.0295188	Chp1/Notch1/Sqstm1/Jup	4
GO:0051169	GO:0051169	nuclear transport	4/70	347/28943	0.0100093	0.0485648	0.0295188	Chp1/Notch1/Sqstm1/Jup	4
GO:0072001	GO:0072001	renal system development	4/70	348/28943	0.0101076	0.0489049	0.0297256	Itga3/Dlg1/Ctnnd1/Notch1	4
GO:0015807	GO:0015807	L-amino acid transport	2/70	63/28943	0.0102391	0.0494037	0.0300287	Itgb1/Slc3a2	2
GO:0070371	GO:0070371	ERK1 and ERK2 cascade	4/70	350/28943	0.010306	0.0495886	0.0301411	Dlg1/Trpv4/Notch1/Epha2	4
GO:0060119	GO:0060119	inner ear receptor cell development	2/70	65/28943	0.0108712	0.0521059	0.0316712	Slc4a7/Triobp	2
GO:0001659	GO:0001659	temperature homeostasis	3/70	189/28943	0.0108891	0.0521059	0.0316712	Ebf2/Notch1/Sqstm1	3
GO:0032835	GO:0032835	glomerulus development	2/70	66/28943	0.0111935	0.0531233	0.0322896	Ctnnd1/Notch1	2
GO:0060038	GO:0060038	cardiac muscle cell proliferation	2/70	66/28943	0.0111935	0.0531233	0.0322896	Cxadr/Notch1	2
GO:0060612	GO:0060612	adipose tissue development	2/70	66/28943	0.0111935	0.0531233	0.0322896	Ebf2/Sh3pxd2b	2
GO:0051650	GO:0051650	establishment of vesicle localization	3/70	192/28943	0.0113605	0.0537688	0.0326819	Hgs/Chp1/Ykt6	3
GO:0048008	GO:0048008	platelet-derived growth factor receptor signaling pathway	2/70	67/28943	0.0115201	0.0542286	0.0329614	Hgs/Hip1r	2
GO:1901016	GO:1901016	regulation of potassium ion transmembrane transporter activity	2/70	67/28943	0.0115201	0.0542286	0.0329614	Itgb1/Dlg1	2
GO:0031644	GO:0031644	regulation of nervous system process	3/70	194/28943	0.0116812	0.0548383	0.033332	Pard3/Baiap2/Slc9a1	3
GO:0008544	GO:0008544	epidermis development	4/70	367/28943	0.012095	0.0566282	0.0344199	Slc4a7/Triobp/Notch1/Epha2	4
GO:0072665	GO:0072665	protein localization to vacuole	2/70	69/28943	0.0121856	0.0567464	0.0344918	Zfyve16/Hgs	2
GO:0086003	GO:0086003	cardiac muscle cell contraction	2/70	69/28943	0.0121856	0.0567464	0.0344918	Dlg1/Jup	2
GO:0015800	GO:0015800	acidic amino acid transport	2/70	70/28943	0.0125246	0.0578597	0.0351685	Itgb1/Slc12a2	2
GO:1902305	GO:1902305	regulation of sodium ion transmembrane transport	2/70	70/28943	0.0125246	0.0578597	0.0351685	Chp1/Slc9a1	2
GO:1905710	GO:1905710	positive regulation of membrane permeability	2/70	70/28943	0.0125246	0.0578597	0.0351685	Hip1r/Slc9a1	2
GO:0001764	GO:0001764	neuron migration	3/70	200/28943	0.0126744	0.058242	0.0354008	Itga3/Mark2/Apbb2	3
GO:0021915	GO:0021915	neural tube development	3/70	200/28943	0.0126744	0.058242	0.0354008	Phactr4/Notch1/Epha2	3
GO:0046578	GO:0046578	regulation of Ras protein signal transduction	3/70	203/28943	0.0131887	0.0604452	0.03674	Itga3/Itgb1/Notch1	3
GO:0010639	GO:0010639	negative regulation of organelle organization	4/70	380/28943	0.01359	0.0619577	0.0376593	Add3/Tjp1/Hip1r/Add1	4
GO:0042060	GO:0042060	wound healing	4/70	380/28943	0.01359	0.0619577	0.0376593	Cxadr/Itgb1/Pard3/Slc12a2	4
GO:0061351	GO:0061351	neural precursor cell proliferation	3/70	206/28943	0.0137147	0.0623626	0.0379055	Itgb1/Notch1/Ctnna1	3
GO:0043491	GO:0043491	protein kinase B signaling	3/70	207/28943	0.0138927	0.0628087	0.0381766	Itgb1/Dlg1/Epha2	3
GO:0010633	GO:0010633	negative regulation of epithelial cell migration	2/70	74/28943	0.0139213	0.0628087	0.0381766	Notch1/Jup	2
GO:0030032	GO:0030032	lamellipodium assembly	2/70	74/28943	0.0139213	0.0628087	0.0381766	Itgb1/Epha2	2
GO:0022408	GO:0022408	negative regulation of cell-cell adhesion	3/70	209/28943	0.0142527	0.0637672	0.0387592	Dlg1/Trpv4/Notch1	3
GO:0010611	GO:0010611	regulation of cardiac muscle hypertrophy	2/70	75/28943	0.0142806	0.0637672	0.0387592	Notch1/Slc9a1	2
GO:0097120	GO:0097120	receptor localization to synapse	2/70	75/28943	0.0142806	0.0637672	0.0387592	Snap23/Dlg1	2
GO:2000179	GO:2000179	positive regulation of neural precursor cell proliferation	2/70	75/28943	0.0142806	0.0637672	0.0387592	Itgb1/Notch1	2
GO:0008361	GO:0008361	regulation of cell size	3/70	211/28943	0.0146179	0.0647735	0.0393709	Slc12a7/Add1/Slc12a2	3
GO:0010721	GO:0010721	negative regulation of cell development	3/70	211/28943	0.0146179	0.0647735	0.0393709	Tjp2/Notch1/Ctnna1	3
GO:0051648	GO:0051648	vesicle localization	3/70	211/28943	0.0146179	0.0647735	0.0393709	Hgs/Chp1/Ykt6	3
GO:0001655	GO:0001655	urogenital system development	4/70	391/28943	0.0149433	0.0659108	0.0400622	Itga3/Dlg1/Ctnnd1/Notch1	4
GO:0031345	GO:0031345	negative regulation of cell projection organization	3/70	213/28943	0.0149884	0.0659108	0.0400622	Itga3/Itgb1/Trpv4	3
GO:0034767	GO:0034767	positive regulation of ion transmembrane transport	3/70	213/28943	0.0149884	0.0659108	0.0400622	Itgb1/Chp1/Slc9a1	3
GO:0042326	GO:0042326	negative regulation of phosphorylation	4/70	394/28943	0.0153267	0.0666313	0.0405001	Ocln/Chp1/Pard3/Kirrel	4
GO:0014743	GO:0014743	regulation of muscle hypertrophy	2/70	78/28943	0.0153824	0.0666313	0.0405001	Notch1/Slc9a1	2
GO:0038034	GO:0038034	signal transduction in absence of ligand	2/70	78/28943	0.0153824	0.0666313	0.0405001	Wwox/Ctnna1	2
GO:0042306	GO:0042306	regulation of protein import into nucleus	2/70	78/28943	0.0153824	0.0666313	0.0405001	Chp1/Jup	2
GO:0097192	GO:0097192	extrinsic apoptotic signaling pathway in absence of ligand	2/70	78/28943	0.0153824	0.0666313	0.0405001	Wwox/Ctnna1	2
GO:0098661	GO:0098661	inorganic anion transmembrane transport	2/70	78/28943	0.0153824	0.0666313	0.0405001	Slc12a7/Slc12a2	2
GO:0061180	GO:0061180	mammary gland epithelium development	2/70	79/28943	0.0157575	0.0680865	0.0413846	Epha2/Slc12a2	2
GO:0048639	GO:0048639	positive regulation of developmental growth	3/70	218/28943	0.0159378	0.0686947	0.0417542	Dlg1/Notch1/Sh3pxd2b	3
GO:0032456	GO:0032456	endocytic recycling	2/70	80/28943	0.0161366	0.0693793	0.0421703	Hgs/Micall2	2
GO:0048638	GO:0048638	regulation of developmental growth	4/70	402/28943	0.0163792	0.0702486	0.0426988	Cxadr/Dlg1/Notch1/Sh3pxd2b	4
GO:0048839	GO:0048839	inner ear development	3/70	221/28943	0.0165234	0.0705188	0.042863	Slc4a7/Triobp/Notch1	3
GO:1903828	GO:1903828	negative regulation of protein localization	3/70	221/28943	0.0165234	0.0705188	0.042863	Chp1/Rab11fip5/Ctnna1	3
GO:1901888	GO:1901888	regulation of cell junction assembly	3/70	222/28943	0.0167213	0.0711883	0.04327	Tjp1/Peak1/Epha2	3
GO:1901880	GO:1901880	negative regulation of protein depolymerization	2/70	82/28943	0.0169064	0.0718003	0.0436419	Add3/Add1	2
GO:0055021	GO:0055021	regulation of cardiac muscle tissue growth	2/70	83/28943	0.017297	0.0731021	0.0444332	Cxadr/Notch1	2
GO:0061912	GO:0061912	selective autophagy	2/70	83/28943	0.017297	0.0731021	0.0444332	Lrba/Sqstm1	2
GO:0000422	GO:0000422	autophagy of mitochondrion	2/70	84/28943	0.0176915	0.0742276	0.0451173	Lrba/Sqstm1	2
GO:0060042	GO:0060042	retina morphogenesis in camera-type eye	2/70	84/28943	0.0176915	0.0742276	0.0451173	Slc4a7/Notch1	2
GO:0061726	GO:0061726	mitochondrion disassembly	2/70	84/28943	0.0176915	0.0742276	0.0451173	Lrba/Sqstm1	2
GO:0030595	GO:0030595	leukocyte chemotaxis	3/70	228/28943	0.0179365	0.0750739	0.0456317	Cxadr/Trpv4/Slc12a2	3
GO:1904062	GO:1904062	regulation of cation transmembrane transport	4/70	414/28943	0.0180416	0.0751725	0.0456916	Itgb1/Chp1/Dlg1/Slc9a1	4
GO:0014855	GO:0014855	striated muscle cell proliferation	2/70	85/28943	0.0180899	0.0751725	0.0456916	Cxadr/Notch1	2
GO:0046530	GO:0046530	photoreceptor cell differentiation	2/70	85/28943	0.0180899	0.0751725	0.0456916	Slc4a7/Notch1	2
GO:0055001	GO:0055001	muscle cell development	3/70	229/28943	0.0181437	0.0752162	0.0457182	Cxadr/Itgb1/Notch1	3
GO:0019229	GO:0019229	regulation of vasoconstriction	2/70	86/28943	0.018492	0.0762959	0.0463745	Add3/Atp2b1	2
GO:0097009	GO:0097009	energy homeostasis	2/70	86/28943	0.018492	0.0762959	0.0463745	Trpv4/Sqstm1	2
GO:0003407	GO:0003407	neural retina development	2/70	87/28943	0.0188979	0.077602	0.0471683	Slc4a7/Notch1	2
GO:0031397	GO:0031397	negative regulation of protein ubiquitination	2/70	87/28943	0.0188979	0.077602	0.0471683	Chp1/Sqstm1	2
GO:0032890	GO:0032890	regulation of organic acid transport	2/70	88/28943	0.0193075	0.0790971	0.0480771	Itgb1/Slc12a2	2
GO:0051056	GO:0051056	regulation of small GTPase mediated signal transduction	3/70	236/28943	0.0196317	0.0800355	0.0486475	Itga3/Itgb1/Notch1	3
GO:0006875	GO:0006875	cellular metal ion homeostasis	4/70	425/28943	0.019655	0.0800355	0.0486475	Atp2b1/Trpv4/Slc9a1/Slc12a2	4
GO:0040014	GO:0040014	regulation of multicellular organism growth	2/70	89/28943	0.0197209	0.0800355	0.0486475	Dlg1/Sh3pxd2b	2
GO:0050848	GO:0050848	regulation of calcium-mediated signaling	2/70	89/28943	0.0197209	0.0800355	0.0486475	Chp1/Slc9a1	2
GO:0002088	GO:0002088	lens development in camera-type eye	2/70	90/28943	0.020138	0.0809715	0.0492164	Dlg1/Epha2	2
GO:0006835	GO:0006835	dicarboxylic acid transport	2/70	90/28943	0.020138	0.0809715	0.0492164	Itgb1/Slc12a2	2
GO:0045665	GO:0045665	negative regulation of neuron differentiation	2/70	90/28943	0.020138	0.0809715	0.0492164	Itgb1/Notch1	2
GO:1902600	GO:1902600	proton transmembrane transport	2/70	90/28943	0.020138	0.0809715	0.0492164	Chp1/Slc9a1	2
GO:1901652	GO:1901652	response to peptide	4/70	430/28943	0.020417	0.0819037	0.049783	Atp2b1/Trpv4/Notch1/Slc9a1	4
GO:0032526	GO:0032526	response to retinoic acid	2/70	91/28943	0.0205588	0.081905	0.0497838	Igf2r/Add1	2
GO:0035023	GO:0035023	regulation of Rho protein signal transduction	2/70	91/28943	0.0205588	0.081905	0.0497838	Itga3/Itgb1	2
GO:0060420	GO:0060420	regulation of heart growth	2/70	91/28943	0.0205588	0.081905	0.0497838	Cxadr/Notch1	2
GO:0043242	GO:0043242	negative regulation of protein-containing complex disassembly	2/70	92/28943	0.0209832	0.0832143	0.0505796	Add3/Add1	2
GO:0097581	GO:0097581	lamellipodium organization	2/70	92/28943	0.0209832	0.0832143	0.0505796	Itgb1/Epha2	2
GO:0007029	GO:0007029	endoplasmic reticulum organization	2/70	93/28943	0.0214113	0.0845261	0.0513769	Esyt2/Esyt1	2
GO:1901379	GO:1901379	regulation of potassium ion transmembrane transport	2/70	93/28943	0.0214113	0.0845261	0.0513769	Itgb1/Dlg1	2
GO:0031346	GO:0031346	positive regulation of cell projection organization	4/70	441/28943	0.022157	0.0872716	0.0530457	Itga3/Itgb1/Baiap2/Mark2	4
GO:0016236	GO:0016236	macroautophagy	3/70	249/28943	0.0225695	0.0886951	0.053911	Lrba/Sqstm1/Snap29	3
GO:0032868	GO:0032868	response to insulin	3/70	250/28943	0.0228049	0.0891894	0.0542114	Atp2b1/Trpv4/Slc9a1	3
GO:0001570	GO:0001570	vasculogenesis	2/70	97/28943	0.0231599	0.0891894	0.0542114	Notch1/Epha2	2
GO:0042692	GO:0042692	muscle cell differentiation	4/70	449/28943	0.023478	0.0891894	0.0542114	Cxadr/Itgb1/Notch1/Slc9a1	4
GO:0003333	GO:0003333	amino acid transmembrane transport	2/70	98/28943	0.023606	0.0891894	0.0542114	Itgb1/Slc3a2	2
GO:1903321	GO:1903321	negative regulation of protein modification by small protein conjugation or removal	2/70	98/28943	0.023606	0.0891894	0.0542114	Chp1/Sqstm1	2
GO:0017157	GO:0017157	regulation of exocytosis	3/70	254/28943	0.0237599	0.0891894	0.0542114	Hgs/Snap23/Notch1	3
GO:0043583	GO:0043583	ear development	3/70	254/28943	0.0237599	0.0891894	0.0542114	Slc4a7/Triobp/Notch1	3
GO:0002934	GO:0002934	desmosome organization	1/70	10/28943	0.0239276	0.0891894	0.0542114	Jup	1
GO:0003056	GO:0003056	regulation of vascular associated smooth muscle contraction	1/70	10/28943	0.0239276	0.0891894	0.0542114	Atp2b1	1
GO:0003211	GO:0003211	cardiac ventricle formation	1/70	10/28943	0.0239276	0.0891894	0.0542114	Notch1	1
GO:0003330	GO:0003330	regulation of extracellular matrix constituent secretion	1/70	10/28943	0.0239276	0.0891894	0.0542114	Notch1	1
GO:0006971	GO:0006971	hypotonic response	1/70	10/28943	0.0239276	0.0891894	0.0542114	Trpv4	1
GO:0032594	GO:0032594	protein transport within lipid bilayer	1/70	10/28943	0.0239276	0.0891894	0.0542114	Itgb1	1
GO:0045955	GO:0045955	negative regulation of calcium ion-dependent exocytosis	1/70	10/28943	0.0239276	0.0891894	0.0542114	Notch1	1
GO:0060022	GO:0060022	hard palate development	1/70	10/28943	0.0239276	0.0891894	0.0542114	Dlg1	1
GO:0060837	GO:0060837	blood vessel endothelial cell differentiation	1/70	10/28943	0.0239276	0.0891894	0.0542114	Notch1	1
GO:0060982	GO:0060982	coronary artery morphogenesis	1/70	10/28943	0.0239276	0.0891894	0.0542114	Notch1	1
GO:0061043	GO:0061043	regulation of vascular wound healing	1/70	10/28943	0.0239276	0.0891894	0.0542114	Slc12a2	1
GO:0071649	GO:0071649	regulation of chemokine (C-C motif) ligand 5 production	1/70	10/28943	0.0239276	0.0891894	0.0542114	Trpv4	1
GO:0071871	GO:0071871	response to epinephrine	1/70	10/28943	0.0239276	0.0891894	0.0542114	Slc9a1	1
GO:0071872	GO:0071872	cellular response to epinephrine stimulus	1/70	10/28943	0.0239276	0.0891894	0.0542114	Slc9a1	1
GO:0072017	GO:0072017	distal tubule development	1/70	10/28943	0.0239276	0.0891894	0.0542114	Notch1	1
GO:1904526	GO:1904526	regulation of microtubule binding	1/70	10/28943	0.0239276	0.0891894	0.0542114	Mark2	1
GO:1905456	GO:1905456	regulation of lymphoid progenitor cell differentiation	1/70	10/28943	0.0239276	0.0891894	0.0542114	Notch1	1
GO:0051492	GO:0051492	regulation of stress fiber assembly	2/70	99/28943	0.0240556	0.0894655	0.0543792	Tjp1/Sh3pxd2b	2
GO:0010563	GO:0010563	negative regulation of phosphorus metabolic process	4/70	453/28943	0.0241562	0.0894655	0.0543792	Ocln/Chp1/Pard3/Kirrel	4
GO:0045936	GO:0045936	negative regulation of phosphate metabolic process	4/70	453/28943	0.0241562	0.0894655	0.0543792	Ocln/Chp1/Pard3/Kirrel	4
GO:0002028	GO:0002028	regulation of sodium ion transport	2/70	100/28943	0.0245087	0.0903856	0.0549385	Chp1/Slc9a1	2
GO:0006970	GO:0006970	response to osmotic stress	2/70	100/28943	0.0245087	0.0903856	0.0549385	Trpv4/Slc12a2	2
GO:0043502	GO:0043502	regulation of muscle adaptation	2/70	101/28943	0.0249653	0.0913623	0.0555321	Notch1/Slc9a1	2
GO:0007411	GO:0007411	axon guidance	3/70	259/28943	0.0249839	0.0913623	0.0555321	Notch1/Apbb2/Epha2	3
GO:0060348	GO:0060348	bone development	3/70	259/28943	0.0249839	0.0913623	0.0555321	Tjp2/Trpv4/Sh3pxd2b	3
GO:0090150	GO:0090150	establishment of protein localization to membrane	3/70	259/28943	0.0249839	0.0913623	0.0555321	Snap23/Pard3/Gorasp2	3
GO:0097485	GO:0097485	neuron projection guidance	3/70	260/28943	0.0252328	0.0920784	0.0559674	Notch1/Apbb2/Epha2	3
GO:0097061	GO:0097061	dendritic spine organization	2/70	102/28943	0.0254254	0.0922992	0.0561016	Itga3/Baiap2	2
GO:0010770	GO:0010770	positive regulation of cell morphogenesis involved in differentiation	2/70	103/28943	0.025889	0.0922992	0.0561016	Baiap2/Triobp	2
GO:0050767	GO:0050767	regulation of neurogenesis	4/70	463/28943	0.0259035	0.0922992	0.0561016	Itgb1/Baiap2/Notch1/Ctnna1	4
GO:0002349	GO:0002349	histamine production involved in inflammatory response	1/70	11/28943	0.0262891	0.0922992	0.0561016	Snap23	1
GO:0002441	GO:0002441	histamine secretion involved in inflammatory response	1/70	11/28943	0.0262891	0.0922992	0.0561016	Snap23	1
GO:0002553	GO:0002553	histamine secretion by mast cell	1/70	11/28943	0.0262891	0.0922992	0.0561016	Snap23	1
GO:0003266	GO:0003266	regulation of secondary heart field cardioblast proliferation	1/70	11/28943	0.0262891	0.0922992	0.0561016	Notch1	1
GO:0048318	GO:0048318	axial mesoderm development	1/70	11/28943	0.0262891	0.0922992	0.0561016	Epha2	1
GO:0060768	GO:0060768	regulation of epithelial cell proliferation involved in prostate gland development	1/70	11/28943	0.0262891	0.0922992	0.0561016	Notch1	1
GO:0060900	GO:0060900	embryonic camera-type eye formation	1/70	11/28943	0.0262891	0.0922992	0.0561016	Phactr4	1
GO:0061299	GO:0061299	retina vasculature morphogenesis in camera-type eye	1/70	11/28943	0.0262891	0.0922992	0.0561016	Slc4a7	1
GO:0071372	GO:0071372	cellular response to follicle-stimulating hormone stimulus	1/70	11/28943	0.0262891	0.0922992	0.0561016	Notch1	1
GO:0071609	GO:0071609	chemokine (C-C motif) ligand 5 production	1/70	11/28943	0.0262891	0.0922992	0.0561016	Trpv4	1
GO:0072102	GO:0072102	glomerulus morphogenesis	1/70	11/28943	0.0262891	0.0922992	0.0561016	Ctnnd1	1
GO:0086016	GO:0086016	AV node cell action potential	1/70	11/28943	0.0262891	0.0922992	0.0561016	Cxadr	1
GO:0086027	GO:0086027	AV node cell to bundle of His cell signaling	1/70	11/28943	0.0262891	0.0922992	0.0561016	Cxadr	1
GO:0099612	GO:0099612	protein localization to axon	1/70	11/28943	0.0262891	0.0922992	0.0561016	Epb41l3	1
GO:2001204	GO:2001204	regulation of osteoclast development	1/70	11/28943	0.0262891	0.0922992	0.0561016	Tjp2	1
GO:0030510	GO:0030510	regulation of BMP signaling pathway	2/70	104/28943	0.026356	0.0922992	0.0561016	Itga3/Notch1	2
GO:0090288	GO:0090288	negative regulation of cellular response to growth factor stimulus	2/70	104/28943	0.026356	0.0922992	0.0561016	Hgs/Notch1	2
GO:0045444	GO:0045444	fat cell differentiation	3/70	265/28943	0.0264971	0.0926064	0.0562884	Trpv4/Ebf2/Sh3pxd2b	3
GO:0072080	GO:0072080	nephron tubule development	2/70	105/28943	0.0268264	0.0935693	0.0568736	Dlg1/Notch1	2
GO:0003300	GO:0003300	cardiac muscle hypertrophy	2/70	107/28943	0.0277775	0.0940205	0.0571479	Notch1/Slc9a1	2
GO:0006821	GO:0006821	chloride transport	2/70	107/28943	0.0277775	0.0940205	0.0571479	Slc12a7/Slc12a2	2
GO:0070167	GO:0070167	regulation of biomineral tissue development	2/70	107/28943	0.0277775	0.0940205	0.0571479	Atp2b1/Notch1	2
GO:0007006	GO:0007006	mitochondrial membrane organization	2/70	108/28943	0.0282581	0.0940205	0.0571479	Hip1r/Slc9a1	2
GO:0003183	GO:0003183	mitral valve morphogenesis	1/70	12/28943	0.028645	0.0940205	0.0571479	Notch1	1
GO:0003263	GO:0003263	cardioblast proliferation	1/70	12/28943	0.028645	0.0940205	0.0571479	Notch1	1
GO:0003264	GO:0003264	regulation of cardioblast proliferation	1/70	12/28943	0.028645	0.0940205	0.0571479	Notch1	1
GO:0007440	GO:0007440	foregut morphogenesis	1/70	12/28943	0.028645	0.0940205	0.0571479	Notch1	1
GO:0030948	GO:0030948	negative regulation of vascular endothelial growth factor receptor signaling pathway	1/70	12/28943	0.028645	0.0940205	0.0571479	Hgs	1
GO:0032354	GO:0032354	response to follicle-stimulating hormone	1/70	12/28943	0.028645	0.0940205	0.0571479	Notch1	1
GO:0035331	GO:0035331	negative regulation of hippo signaling	1/70	12/28943	0.028645	0.0940205	0.0571479	Mark3	1
GO:0035563	GO:0035563	positive regulation of chromatin binding	1/70	12/28943	0.028645	0.0940205	0.0571479	Ebf2	1
GO:0035864	GO:0035864	response to potassium ion	1/70	12/28943	0.028645	0.0940205	0.0571479	Slc12a2	1
GO:0035865	GO:0035865	cellular response to potassium ion	1/70	12/28943	0.028645	0.0940205	0.0571479	Slc12a2	1
GO:0045607	GO:0045607	regulation of inner ear auditory receptor cell differentiation	1/70	12/28943	0.028645	0.0940205	0.0571479	Notch1	1
GO:0045631	GO:0045631	regulation of mechanoreceptor differentiation	1/70	12/28943	0.028645	0.0940205	0.0571479	Notch1	1
GO:0048845	GO:0048845	venous blood vessel morphogenesis	1/70	12/28943	0.028645	0.0940205	0.0571479	Notch1	1
GO:0060352	GO:0060352	cell adhesion molecule production	1/70	12/28943	0.028645	0.0940205	0.0571479	Notch1	1
GO:0060453	GO:0060453	regulation of gastric acid secretion	1/70	12/28943	0.028645	0.0940205	0.0571479	Hip1r	1
GO:0060525	GO:0060525	prostate glandular acinus development	1/70	12/28943	0.028645	0.0940205	0.0571479	Notch1	1
GO:0060767	GO:0060767	epithelial cell proliferation involved in prostate gland development	1/70	12/28943	0.028645	0.0940205	0.0571479	Notch1	1
GO:0061418	GO:0061418	regulation of transcription from RNA polymerase II promoter in response to hypoxia	1/70	12/28943	0.028645	0.0940205	0.0571479	Notch1	1
GO:0061635	GO:0061635	regulation of protein complex stability	1/70	12/28943	0.028645	0.0940205	0.0571479	Sqstm1	1
GO:0071073	GO:0071073	positive regulation of phospholipid biosynthetic process	1/70	12/28943	0.028645	0.0940205	0.0571479	Chp1	1
GO:0072697	GO:0072697	protein localization to cell cortex	1/70	12/28943	0.028645	0.0940205	0.0571479	Epb41l2	1
GO:0090161	GO:0090161	Golgi ribbon formation	1/70	12/28943	0.028645	0.0940205	0.0571479	Myo18a	1
GO:0097400	GO:0097400	interleukin-17-mediated signaling pathway	1/70	12/28943	0.028645	0.0940205	0.0571479	Notch1	1
GO:0098693	GO:0098693	regulation of synaptic vesicle cycle	1/70	12/28943	0.028645	0.0940205	0.0571479	Snap29	1
GO:1901030	GO:1901030	positive regulation of mitochondrial outer membrane permeabilization involved in apoptotic signaling pathway	1/70	12/28943	0.028645	0.0940205	0.0571479	Hip1r	1
GO:1903028	GO:1903028	positive regulation of opsonization	1/70	12/28943	0.028645	0.0940205	0.0571479	Myo18a	1
GO:2000980	GO:2000980	regulation of inner ear receptor cell differentiation	1/70	12/28943	0.028645	0.0940205	0.0571479	Notch1	1
GO:0042310	GO:0042310	vasoconstriction	2/70	109/28943	0.028742	0.0940205	0.0571479	Add3/Atp2b1	2
GO:0110149	GO:0110149	regulation of biomineralization	2/70	109/28943	0.028742	0.0940205	0.0571479	Atp2b1/Notch1	2
GO:0032642	GO:0032642	regulation of chemokine production	2/70	110/28943	0.0292293	0.0950772	0.0577902	Trpv4/Epha2	2
GO:0055006	GO:0055006	cardiac cell development	2/70	110/28943	0.0292293	0.0950772	0.0577902	Cxadr/Notch1	2
GO:0071456	GO:0071456	cellular response to hypoxia	2/70	110/28943	0.0292293	0.0950772	0.0577902	Notch1/Slc9a1	2
GO:0014897	GO:0014897	striated muscle hypertrophy	2/70	111/28943	0.0297198	0.0959542	0.0583232	Notch1/Slc9a1	2
GO:0061326	GO:0061326	renal tubule development	2/70	111/28943	0.0297198	0.0959542	0.0583232	Dlg1/Notch1	2
GO:0106027	GO:0106027	neuron projection organization	2/70	111/28943	0.0297198	0.0959542	0.0583232	Itga3/Baiap2	2
GO:0110020	GO:0110020	regulation of actomyosin structure organization	2/70	111/28943	0.0297198	0.0959542	0.0583232	Tjp1/Sh3pxd2b	2
GO:0060560	GO:0060560	developmental growth involved in morphogenesis	3/70	278/28943	0.0299411	0.0962989	0.0585327	Itgb1/Notch1/Slc12a2	3
GO:0071346	GO:0071346	cellular response to interferon-gamma	2/70	112/28943	0.0302137	0.0962989	0.0585327	Myo18a/Rab11fip5	2
GO:0007605	GO:0007605	sensory perception of sound	3/70	280/28943	0.030491	0.0962989	0.0585327	Tjp1/Triobp/Slc12a2	3
GO:0014896	GO:0014896	muscle hypertrophy	2/70	113/28943	0.0307108	0.0962989	0.0585327	Notch1/Slc9a1	2
GO:0055017	GO:0055017	cardiac muscle tissue growth	2/70	113/28943	0.0307108	0.0962989	0.0585327	Cxadr/Notch1	2
GO:0002328	GO:0002328	pro-B cell differentiation	1/70	13/28943	0.0309952	0.0962989	0.0585327	Notch1	1
GO:0003157	GO:0003157	endocardium development	1/70	13/28943	0.0309952	0.0962989	0.0585327	Notch1	1
GO:0003174	GO:0003174	mitral valve development	1/70	13/28943	0.0309952	0.0962989	0.0585327	Notch1	1
GO:0007406	GO:0007406	negative regulation of neuroblast proliferation	1/70	13/28943	0.0309952	0.0962989	0.0585327	Ctnna1	1
GO:0010002	GO:0010002	cardioblast differentiation	1/70	13/28943	0.0309952	0.0962989	0.0585327	Itgb1	1
GO:0030953	GO:0030953	astral microtubule organization	1/70	13/28943	0.0309952	0.0962989	0.0585327	Dlg1	1
GO:0031953	GO:0031953	negative regulation of protein autophosphorylation	1/70	13/28943	0.0309952	0.0962989	0.0585327	Chp1	1
GO:0045603	GO:0045603	positive regulation of endothelial cell differentiation	1/70	13/28943	0.0309952	0.0962989	0.0585327	Notch1	1
GO:0045618	GO:0045618	positive regulation of keratinocyte differentiation	1/70	13/28943	0.0309952	0.0962989	0.0585327	Notch1	1
GO:0048570	GO:0048570	notochord morphogenesis	1/70	13/28943	0.0309952	0.0962989	0.0585327	Epha2	1
GO:0070673	GO:0070673	response to interleukin-18	1/70	13/28943	0.0309952	0.0962989	0.0585327	Ocln	1
GO:0070986	GO:0070986	left/right axis specification	1/70	13/28943	0.0309952	0.0962989	0.0585327	Notch1	1
GO:0086067	GO:0086067	AV node cell to bundle of His cell communication	1/70	13/28943	0.0309952	0.0962989	0.0585327	Cxadr	1
GO:0099159	GO:0099159	regulation of modification of postsynaptic structure	1/70	13/28943	0.0309952	0.0962989	0.0585327	Baiap2	1
GO:1901533	GO:1901533	negative regulation of hematopoietic progenitor cell differentiation	1/70	13/28943	0.0309952	0.0962989	0.0585327	Notch1	1
GO:1904179	GO:1904179	positive regulation of adipose tissue development	1/70	13/28943	0.0309952	0.0962989	0.0585327	Sh3pxd2b	1
GO:0006605	GO:0006605	protein targeting	3/70	282/28943	0.0310463	0.0962989	0.0585327	Zfyve16/Hgs/Pard3	3
GO:0001708	GO:0001708	cell fate specification	2/70	114/28943	0.0312112	0.0964661	0.0586343	Itgb1/Notch1	2
GO:0043266	GO:0043266	regulation of potassium ion transport	2/70	114/28943	0.0312112	0.0964661	0.0586343	Itgb1/Dlg1	2
GO:0032231	GO:0032231	regulation of actin filament bundle assembly	2/70	115/28943	0.0317149	0.0978485	0.0594746	Tjp1/Sh3pxd2b	2
GO:0030038	GO:0030038	contractile actin filament bundle assembly	2/70	116/28943	0.0322217	0.0986564	0.0599657	Tjp1/Sh3pxd2b	2
GO:0043149	GO:0043149	stress fiber assembly	2/70	116/28943	0.0322217	0.0986564	0.0599657	Tjp1/Sh3pxd2b	2
GO:0022407	GO:0022407	regulation of cell-cell adhesion	4/70	497/28943	0.0324053	0.0986564	0.0599657	Dlg1/Trpv4/Tjp1/Notch1	4
GO:0032602	GO:0032602	chemokine production	2/70	117/28943	0.0327318	0.0986564	0.0599657	Trpv4/Epha2	2
GO:0044070	GO:0044070	regulation of anion transport	2/70	117/28943	0.0327318	0.0986564	0.0599657	Itgb1/Slc12a2	2
GO:0051952	GO:0051952	regulation of amine transport	2/70	117/28943	0.0327318	0.0986564	0.0599657	Itgb1/Slc12a2	2
GO:0003188	GO:0003188	heart valve formation	1/70	14/28943	0.0333398	0.0986564	0.0599657	Notch1	1
GO:0003207	GO:0003207	cardiac chamber formation	1/70	14/28943	0.0333398	0.0986564	0.0599657	Notch1	1
GO:0010642	GO:0010642	negative regulation of platelet-derived growth factor receptor signaling pathway	1/70	14/28943	0.0333398	0.0986564	0.0599657	Hgs	1
GO:0010882	GO:0010882	regulation of cardiac muscle contraction by calcium ion signaling	1/70	14/28943	0.0333398	0.0986564	0.0599657	Slc9a1	1
GO:0030432	GO:0030432	peristalsis	1/70	14/28943	0.0333398	0.0986564	0.0599657	Dlg1	1
GO:0032328	GO:0032328	alanine transport	1/70	14/28943	0.0333398	0.0986564	0.0599657	Slc3a2	1
GO:0035791	GO:0035791	platelet-derived growth factor receptor-beta signaling pathway	1/70	14/28943	0.0333398	0.0986564	0.0599657	Hip1r	1
GO:0045989	GO:0045989	positive regulation of striated muscle contraction	1/70	14/28943	0.0333398	0.0986564	0.0599657	Trpv4	1
GO:0046058	GO:0046058	cAMP metabolic process	1/70	14/28943	0.0333398	0.0986564	0.0599657	Epha2	1
GO:0048505	GO:0048505	regulation of timing of cell differentiation	1/70	14/28943	0.0333398	0.0986564	0.0599657	Notch1	1
GO:0048711	GO:0048711	positive regulation of astrocyte differentiation	1/70	14/28943	0.0333398	0.0986564	0.0599657	Notch1	1
GO:0051764	GO:0051764	actin crosslink formation	1/70	14/28943	0.0333398	0.0986564	0.0599657	Baiap2	1
GO:0070278	GO:0070278	extracellular matrix constituent secretion	1/70	14/28943	0.0333398	0.0986564	0.0599657	Notch1	1
GO:0072044	GO:0072044	collecting duct development	1/70	14/28943	0.0333398	0.0986564	0.0599657	Notch1	1
GO:0086069	GO:0086069	bundle of His cell to Purkinje myocyte communication	1/70	14/28943	0.0333398	0.0986564	0.0599657	Jup	1
GO:1901201	GO:1901201	regulation of extracellular matrix assembly	1/70	14/28943	0.0333398	0.0986564	0.0599657	Notch1	1
GO:1903027	GO:1903027	regulation of opsonization	1/70	14/28943	0.0333398	0.0986564	0.0599657	Myo18a	1
GO:1903961	GO:1903961	positive regulation of anion transmembrane transport	1/70	14/28943	0.0333398	0.0986564	0.0599657	Itgb1	1
GO:0045445	GO:0045445	myoblast differentiation	2/70	119/28943	0.0337614	0.099734	0.0606206	Itgb1/Notch1	2
GO:0072009	GO:0072009	nephron epithelium development	2/70	120/28943	0.034281	0.101097	0.061449	Dlg1/Notch1	2
GO:0042593	GO:0042593	glucose homeostasis	3/70	294/28943	0.0344895	0.101539	0.061718	Trpv4/Slc12a7/Rab11fip5	3
GO:0033500	GO:0033500	carbohydrate homeostasis	3/70	295/28943	0.034785	0.101931	0.0619562	Trpv4/Slc12a7/Rab11fip5	3
GO:0010769	GO:0010769	regulation of cell morphogenesis involved in differentiation	2/70	121/28943	0.0348036	0.101931	0.0619562	Baiap2/Triobp	2
GO:0022600	GO:0022600	digestive system process	2/70	121/28943	0.0348036	0.101931	0.0619562	Tjp2/Hip1r	2
GO:0015837	GO:0015837	amine transport	2/70	122/28943	0.0353294	0.101931	0.0619562	Itgb1/Slc12a2	2
GO:0010832	GO:0010832	negative regulation of myotube differentiation	1/70	15/28943	0.0356789	0.101931	0.0619562	Notch1	1
GO:0021548	GO:0021548	pons development	1/70	15/28943	0.0356789	0.101931	0.0619562	Slc4a7	1
GO:0021932	GO:0021932	hindbrain radial glia guided cell migration	1/70	15/28943	0.0356789	0.101931	0.0619562	Itgb1	1
GO:0030007	GO:0030007	cellular potassium ion homeostasis	1/70	15/28943	0.0356789	0.101931	0.0619562	Slc12a2	1
GO:0042795	GO:0042795	snRNA transcription by RNA polymerase II	1/70	15/28943	0.0356789	0.101931	0.0619562	Ell	1
GO:0044794	GO:0044794	positive regulation by host of viral process	1/70	15/28943	0.0356789	0.101931	0.0619562	Igf2r	1
GO:0045760	GO:0045760	positive regulation of action potential	1/70	15/28943	0.0356789	0.101931	0.0619562	Slc9a1	1
GO:0060742	GO:0060742	epithelial cell differentiation involved in prostate gland development	1/70	15/28943	0.0356789	0.101931	0.0619562	Notch1	1
GO:0070307	GO:0070307	lens fiber cell development	1/70	15/28943	0.0356789	0.101931	0.0619562	Epha2	1
GO:0070341	GO:0070341	fat cell proliferation	1/70	15/28943	0.0356789	0.101931	0.0619562	Sqstm1	1
GO:0097084	GO:0097084	vascular associated smooth muscle cell development	1/70	15/28943	0.0356789	0.101931	0.0619562	Notch1	1
GO:0098712	GO:0098712	L-glutamate import across plasma membrane	1/70	15/28943	0.0356789	0.101931	0.0619562	Itgb1	1
GO:1902337	GO:1902337	regulation of apoptotic process involved in morphogenesis	1/70	15/28943	0.0356789	0.101931	0.0619562	Notch1	1
GO:1903543	GO:1903543	positive regulation of exosomal secretion	1/70	15/28943	0.0356789	0.101931	0.0619562	Hgs	1
GO:0030316	GO:0030316	osteoclast differentiation	2/70	123/28943	0.0358583	0.101941	0.0619621	Tjp2/Epha2	2
GO:0060419	GO:0060419	heart growth	2/70	123/28943	0.0358583	0.101941	0.0619621	Cxadr/Notch1	2
GO:1903008	GO:1903008	organelle disassembly	2/70	123/28943	0.0358583	0.101941	0.0619621	Lrba/Sqstm1	2
GO:0060070	GO:0060070	canonical Wnt signaling pathway	3/70	300/28943	0.0362826	0.102979	0.0625928	Ctnnd1/Notch1/Jup	3
GO:0046620	GO:0046620	regulation of organ growth	2/70	124/28943	0.0363903	0.103116	0.0626761	Cxadr/Notch1	2
GO:0048259	GO:0048259	regulation of receptor-mediated endocytosis	2/70	125/28943	0.0369253	0.103329	0.062806	Pard3/Hip1r	2
GO:0010927	GO:0010927	cellular component assembly involved in morphogenesis	2/70	126/28943	0.0374634	0.103329	0.062806	Itgb1/Epb41l3	2
GO:0050708	GO:0050708	regulation of protein secretion	3/70	305/28943	0.0378131	0.103329	0.062806	Myo18a/Rab11fip5/Slc12a2	3
GO:0050769	GO:0050769	positive regulation of neurogenesis	3/70	305/28943	0.0378131	0.103329	0.062806	Itgb1/Baiap2/Notch1	3
GO:0001771	GO:0001771	immunological synapse formation	1/70	16/28943	0.0380124	0.103329	0.062806	Dlg1	1
GO:0002024	GO:0002024	diet induced thermogenesis	1/70	16/28943	0.0380124	0.103329	0.062806	Trpv4	1
GO:0016264	GO:0016264	gap junction assembly	1/70	16/28943	0.0380124	0.103329	0.062806	Ctnna1	1
GO:0023035	GO:0023035	CD40 signaling pathway	1/70	16/28943	0.0380124	0.103329	0.062806	Itgb1	1
GO:0030644	GO:0030644	cellular chloride ion homeostasis	1/70	16/28943	0.0380124	0.103329	0.062806	Slc12a2	1
GO:0040034	GO:0040034	regulation of development, heterochronic	1/70	16/28943	0.0380124	0.103329	0.062806	Notch1	1
GO:0042640	GO:0042640	anagen	1/70	16/28943	0.0380124	0.103329	0.062806	Notch1	1
GO:0045605	GO:0045605	negative regulation of epidermal cell differentiation	1/70	16/28943	0.0380124	0.103329	0.062806	Notch1	1
GO:0045683	GO:0045683	negative regulation of epidermis development	1/70	16/28943	0.0380124	0.103329	0.062806	Notch1	1
GO:0047484	GO:0047484	regulation of response to osmotic stress	1/70	16/28943	0.0380124	0.103329	0.062806	Trpv4	1
GO:0060049	GO:0060049	regulation of protein glycosylation	1/70	16/28943	0.0380124	0.103329	0.062806	Chp1	1
GO:0060911	GO:0060911	cardiac cell fate commitment	1/70	16/28943	0.0380124	0.103329	0.062806	Itgb1	1
GO:0060979	GO:0060979	vasculogenesis involved in coronary vascular morphogenesis	1/70	16/28943	0.0380124	0.103329	0.062806	Notch1	1
GO:0061042	GO:0061042	vascular wound healing	1/70	16/28943	0.0380124	0.103329	0.062806	Slc12a2	1
GO:0061101	GO:0061101	neuroendocrine cell differentiation	1/70	16/28943	0.0380124	0.103329	0.062806	Notch1	1
GO:0070885	GO:0070885	negative regulation of calcineurin-NFAT signaling cascade	1/70	16/28943	0.0380124	0.103329	0.062806	Chp1	1
GO:0071371	GO:0071371	cellular response to gonadotropin stimulus	1/70	16/28943	0.0380124	0.103329	0.062806	Notch1	1
GO:0072109	GO:0072109	glomerular mesangium development	1/70	16/28943	0.0380124	0.103329	0.062806	Notch1	1
GO:0090051	GO:0090051	negative regulation of cell migration involved in sprouting angiogenesis	1/70	16/28943	0.0380124	0.103329	0.062806	Notch1	1
GO:0098885	GO:0098885	modification of postsynaptic actin cytoskeleton	1/70	16/28943	0.0380124	0.103329	0.062806	Baiap2	1
GO:0106057	GO:0106057	negative regulation of calcineurin-mediated signaling	1/70	16/28943	0.0380124	0.103329	0.062806	Chp1	1
GO:1904748	GO:1904748	regulation of apoptotic process involved in development	1/70	16/28943	0.0380124	0.103329	0.062806	Notch1	1
GO:0001952	GO:0001952	regulation of cell-matrix adhesion	2/70	128/28943	0.0385485	0.10446	0.0634932	Peak1/Jup	2
GO:0043500	GO:0043500	muscle adaptation	2/70	128/28943	0.0385485	0.10446	0.0634932	Notch1/Slc9a1	2
GO:0003014	GO:0003014	renal system process	2/70	129/28943	0.0390956	0.105613	0.064194	Itga3/Kirrel	2
GO:0071621	GO:0071621	granulocyte chemotaxis	2/70	129/28943	0.0390956	0.105613	0.064194	Cxadr/Trpv4	2
GO:0050954	GO:0050954	sensory perception of mechanical stimulus	3/70	310/28943	0.0393763	0.106168	0.0645315	Tjp1/Triobp/Slc12a2	3
GO:0007162	GO:0007162	negative regulation of cell adhesion	3/70	313/28943	0.0403299	0.106168	0.0645315	Dlg1/Trpv4/Notch1	3
GO:0001821	GO:0001821	histamine secretion	1/70	17/28943	0.0403403	0.106168	0.0645315	Snap23	1
GO:0003184	GO:0003184	pulmonary valve morphogenesis	1/70	17/28943	0.0403403	0.106168	0.0645315	Notch1	1
GO:0003198	GO:0003198	epithelial to mesenchymal transition involved in endocardial cushion formation	1/70	17/28943	0.0403403	0.106168	0.0645315	Notch1	1
GO:0003222	GO:0003222	ventricular trabecula myocardium morphogenesis	1/70	17/28943	0.0403403	0.106168	0.0645315	Notch1	1
GO:0009301	GO:0009301	snRNA transcription	1/70	17/28943	0.0403403	0.106168	0.0645315	Ell	1
GO:0010958	GO:0010958	regulation of amino acid import across plasma membrane	1/70	17/28943	0.0403403	0.106168	0.0645315	Itgb1	1
GO:0030320	GO:0030320	cellular monovalent inorganic anion homeostasis	1/70	17/28943	0.0403403	0.106168	0.0645315	Slc12a2	1
GO:0034497	GO:0034497	protein localization to phagophore assembly site	1/70	17/28943	0.0403403	0.106168	0.0645315	Lrba	1
GO:0034698	GO:0034698	response to gonadotropin	1/70	17/28943	0.0403403	0.106168	0.0645315	Notch1	1
GO:0048103	GO:0048103	somatic stem cell division	1/70	17/28943	0.0403403	0.106168	0.0645315	Notch1	1
GO:0048268	GO:0048268	clathrin coat assembly	1/70	17/28943	0.0403403	0.106168	0.0645315	Hip1r	1
GO:0060947	GO:0060947	cardiac vascular smooth muscle cell differentiation	1/70	17/28943	0.0403403	0.106168	0.0645315	Notch1	1
GO:0090136	GO:0090136	epithelial cell-cell adhesion	1/70	17/28943	0.0403403	0.106168	0.0645315	Ctnna1	1
GO:1903541	GO:1903541	regulation of exosomal secretion	1/70	17/28943	0.0403403	0.106168	0.0645315	Hgs	1
GO:1903789	GO:1903789	regulation of amino acid transmembrane transport	1/70	17/28943	0.0403403	0.106168	0.0645315	Itgb1	1
GO:0046425	GO:0046425	regulation of receptor signaling pathway via JAK-STAT	2/70	132/28943	0.0407547	0.106935	0.0649975	Hgs/Notch1	2
GO:0046822	GO:0046822	regulation of nucleocytoplasmic transport	2/70	132/28943	0.0407547	0.106935	0.0649975	Chp1/Jup	2
GO:0090287	GO:0090287	regulation of cellular response to growth factor stimulus	3/70	318/28943	0.0419453	0.108818	0.066142	Itga3/Hgs/Notch1	3
GO:0032414	GO:0032414	positive regulation of ion transmembrane transporter activity	2/70	135/28943	0.04244	0.108818	0.066142	Chp1/Slc9a1	2
GO:0036294	GO:0036294	cellular response to decreased oxygen levels	2/70	135/28943	0.04244	0.108818	0.066142	Notch1/Slc9a1	2
GO:0090090	GO:0090090	negative regulation of canonical Wnt signaling pathway	2/70	135/28943	0.04244	0.108818	0.066142	Ctnnd1/Notch1	2
GO:0008228	GO:0008228	opsonization	1/70	18/28943	0.0426626	0.108818	0.066142	Myo18a	1
GO:0015701	GO:0015701	bicarbonate transport	1/70	18/28943	0.0426626	0.108818	0.066142	Slc4a7	1
GO:0035330	GO:0035330	regulation of hippo signaling	1/70	18/28943	0.0426626	0.108818	0.066142	Mark3	1
GO:0036035	GO:0036035	osteoclast development	1/70	18/28943	0.0426626	0.108818	0.066142	Tjp2	1
GO:0042308	GO:0042308	negative regulation of protein import into nucleus	1/70	18/28943	0.0426626	0.108818	0.066142	Chp1	1
GO:0043217	GO:0043217	myelin maintenance	1/70	18/28943	0.0426626	0.108818	0.066142	Epb41l3	1
GO:0048715	GO:0048715	negative regulation of oligodendrocyte differentiation	1/70	18/28943	0.0426626	0.108818	0.066142	Notch1	1
GO:0051580	GO:0051580	regulation of neurotransmitter uptake	1/70	18/28943	0.0426626	0.108818	0.066142	Itgb1	1
GO:0060044	GO:0060044	negative regulation of cardiac muscle cell proliferation	1/70	18/28943	0.0426626	0.108818	0.066142	Cxadr	1
GO:0072148	GO:0072148	epithelial cell fate commitment	1/70	18/28943	0.0426626	0.108818	0.066142	Notch1	1
GO:0097623	GO:0097623	potassium ion export across plasma membrane	1/70	18/28943	0.0426626	0.108818	0.066142	Dlg1	1
GO:1901881	GO:1901881	positive regulation of protein depolymerization	1/70	18/28943	0.0426626	0.108818	0.066142	Trpv4	1
GO:1903727	GO:1903727	positive regulation of phospholipid metabolic process	1/70	18/28943	0.0426626	0.108818	0.066142	Chp1	1
GO:1905244	GO:1905244	regulation of modification of synaptic structure	1/70	18/28943	0.0426626	0.108818	0.066142	Baiap2	1
GO:2000369	GO:2000369	regulation of clathrin-dependent endocytosis	1/70	18/28943	0.0426626	0.108818	0.066142	Hip1r	1
GO:0051222	GO:0051222	positive regulation of protein transport	3/70	321/28943	0.04293	0.109339	0.066459	Chp1/Myo18a/Jup	3
GO:0009582	GO:0009582	detection of abiotic stimulus	2/70	136/28943	0.0430075	0.109376	0.0664815	Jup/Slc12a2	2
GO:0015849	GO:0015849	organic acid transport	3/70	322/28943	0.0432608	0.10986	0.0667753	Itgb1/Slc3a2/Slc12a2	3
GO:0001889	GO:0001889	liver development	2/70	137/28943	0.0435779	0.110022	0.0668737	Notch1/Igf2r	2
GO:0009581	GO:0009581	detection of external stimulus	2/70	137/28943	0.0435779	0.110022	0.0668737	Jup/Slc12a2	2
GO:0016079	GO:0016079	synaptic vesicle exocytosis	2/70	137/28943	0.0435779	0.110022	0.0668737	Snap23/Snap29	2
GO:0061041	GO:0061041	regulation of wound healing	2/70	137/28943	0.0435779	0.110022	0.0668737	Itgb1/Slc12a2	2
GO:0007586	GO:0007586	digestion	2/70	138/28943	0.0441511	0.111261	0.0676271	Tjp2/Hip1r	2
GO:0070588	GO:0070588	calcium ion transmembrane transport	3/70	325/28943	0.044261	0.111261	0.0676271	Atp2b1/Trpv4/Slc9a1	3
GO:2000146	GO:2000146	negative regulation of cell motility	3/70	325/28943	0.044261	0.111261	0.0676271	Notch1/Jup/Ctnna1	3
GO:0034341	GO:0034341	response to interferon-gamma	2/70	139/28943	0.0447272	0.111773	0.0679382	Myo18a/Rab11fip5	2
GO:0030214	GO:0030214	hyaluronan catabolic process	1/70	19/28943	0.0449794	0.111773	0.0679382	Slc9a1	1
GO:0045945	GO:0045945	positive regulation of transcription by RNA polymerase III	1/70	19/28943	0.0449794	0.111773	0.0679382	Ell	1
GO:0048484	GO:0048484	enteric nervous system development	1/70	19/28943	0.0449794	0.111773	0.0679382	Phactr4	1
GO:0071639	GO:0071639	positive regulation of monocyte chemotactic protein-1 production	1/70	19/28943	0.0449794	0.111773	0.0679382	Trpv4	1
GO:1901550	GO:1901550	regulation of endothelial cell development	1/70	19/28943	0.0449794	0.111773	0.0679382	Add1	1
GO:1903140	GO:1903140	regulation of establishment of endothelial barrier	1/70	19/28943	0.0449794	0.111773	0.0679382	Add1	1
GO:1904177	GO:1904177	regulation of adipose tissue development	1/70	19/28943	0.0449794	0.111773	0.0679382	Sh3pxd2b	1
GO:0007030	GO:0007030	Golgi organization	2/70	140/28943	0.045306	0.111785	0.0679455	Myo18a/Gorasp2	2
GO:0030278	GO:0030278	regulation of ossification	2/70	140/28943	0.045306	0.111785	0.0679455	Atp2b1/Notch1	2
GO:0061008	GO:0061008	hepaticobiliary system development	2/70	140/28943	0.045306	0.111785	0.0679455	Notch1/Igf2r	2
GO:1904892	GO:1904892	regulation of receptor signaling pathway via STAT	2/70	140/28943	0.045306	0.111785	0.0679455	Hgs/Notch1	2
GO:1905039	GO:1905039	carboxylic acid transmembrane transport	2/70	140/28943	0.045306	0.111785	0.0679455	Itgb1/Slc3a2	2
GO:0055123	GO:0055123	digestive system development	2/70	141/28943	0.0458877	0.112899	0.0686229	Notch1/Hip1r	2
GO:1903825	GO:1903825	organic acid transmembrane transport	2/70	141/28943	0.0458877	0.112899	0.0686229	Itgb1/Slc3a2	2
GO:0051224	GO:0051224	negative regulation of protein transport	2/70	142/28943	0.0464721	0.114089	0.0693458	Chp1/Rab11fip5	2
GO:0032411	GO:0032411	positive regulation of transporter activity	2/70	143/28943	0.0470593	0.114089	0.0693458	Chp1/Slc9a1	2
GO:0001696	GO:0001696	gastric acid secretion	1/70	20/28943	0.0472907	0.114089	0.0693458	Hip1r	1
GO:0003161	GO:0003161	cardiac conduction system development	1/70	20/28943	0.0472907	0.114089	0.0693458	Notch1	1
GO:0003214	GO:0003214	cardiac left ventricle morphogenesis	1/70	20/28943	0.0472907	0.114089	0.0693458	Notch1	1
GO:0003215	GO:0003215	cardiac right ventricle morphogenesis	1/70	20/28943	0.0472907	0.114089	0.0693458	Notch1	1
GO:0010801	GO:0010801	negative regulation of peptidyl-threonine phosphorylation	1/70	20/28943	0.0472907	0.114089	0.0693458	Pard3	1
GO:0032495	GO:0032495	response to muramyl dipeptide	1/70	20/28943	0.0472907	0.114089	0.0693458	Notch1	1
GO:0042670	GO:0042670	retinal cone cell differentiation	1/70	20/28943	0.0472907	0.114089	0.0693458	Notch1	1
GO:0051608	GO:0051608	histamine transport	1/70	20/28943	0.0472907	0.114089	0.0693458	Snap23	1
GO:0060841	GO:0060841	venous blood vessel development	1/70	20/28943	0.0472907	0.114089	0.0693458	Notch1	1
GO:0060973	GO:0060973	cell migration involved in heart development	1/70	20/28943	0.0472907	0.114089	0.0693458	Notch1	1
GO:0098969	GO:0098969	neurotransmitter receptor transport to postsynaptic membrane	1/70	20/28943	0.0472907	0.114089	0.0693458	Snap23	1
GO:2000251	GO:2000251	positive regulation of actin cytoskeleton reorganization	1/70	20/28943	0.0472907	0.114089	0.0693458	Baiap2	1
GO:0071214	GO:0071214	cellular response to abiotic stimulus	3/70	336/28943	0.0480271	0.115544	0.0702306	Trpv4/Rab11fip5/Slc9a1	3
GO:0104004	GO:0104004	cellular response to environmental stimulus	3/70	336/28943	0.0480271	0.115544	0.0702306	Trpv4/Rab11fip5/Slc9a1	3
GO:1904951	GO:1904951	positive regulation of establishment of protein localization	3/70	337/28943	0.0483771	0.116225	0.0706445	Chp1/Myo18a/Jup	3
GO:1904950	GO:1904950	negative regulation of establishment of protein localization	2/70	146/28943	0.0488372	0.117169	0.0712179	Chp1/Rab11fip5	2
GO:0120161	GO:0120161	regulation of cold-induced thermogenesis	2/70	147/28943	0.0494352	0.117369	0.0713398	Ebf2/Notch1	2
GO:0001946	GO:0001946	lymphangiogenesis	1/70	21/28943	0.0495965	0.117369	0.0713398	Epha2	1
GO:0003177	GO:0003177	pulmonary valve development	1/70	21/28943	0.0495965	0.117369	0.0713398	Notch1	1
GO:0035994	GO:0035994	response to muscle stretch	1/70	21/28943	0.0495965	0.117369	0.0713398	Slc9a1	1
GO:0070886	GO:0070886	positive regulation of calcineurin-NFAT signaling cascade	1/70	21/28943	0.0495965	0.117369	0.0713398	Slc9a1	1
GO:0071071	GO:0071071	regulation of phospholipid biosynthetic process	1/70	21/28943	0.0495965	0.117369	0.0713398	Chp1	1
GO:0106058	GO:0106058	positive regulation of calcineurin-mediated signaling	1/70	21/28943	0.0495965	0.117369	0.0713398	Slc9a1	1
GO:1903540	GO:1903540	establishment of protein localization to postsynaptic membrane	1/70	21/28943	0.0495965	0.117369	0.0713398	Snap23	1
GO:1990182	GO:1990182	exosomal secretion	1/70	21/28943	0.0495965	0.117369	0.0713398	Hgs	1
GO:2000136	GO:2000136	regulation of cell proliferation involved in heart morphogenesis	1/70	21/28943	0.0495965	0.117369	0.0713398	Notch1	1
GO:0106106	GO:0106106	cold-induced thermogenesis	2/70	149/28943	0.0506393	0.118924	0.072285	Ebf2/Notch1	2
GO:0045598	GO:0045598	regulation of fat cell differentiation	2/70	150/28943	0.0512453	0.118924	0.072285	Trpv4/Sh3pxd2b	2
GO:0051928	GO:0051928	positive regulation of calcium ion transport	2/70	151/28943	0.0518539	0.118924	0.072285	Atp2b1/Slc9a1	2
GO:0071453	GO:0071453	cellular response to oxygen levels	2/70	151/28943	0.0518539	0.118924	0.072285	Notch1/Slc9a1	2
GO:0097306	GO:0097306	cellular response to alcohol	2/70	151/28943	0.0518539	0.118924	0.072285	Jup/Ctnna1	2
GO:0003180	GO:0003180	aortic valve morphogenesis	1/70	22/28943	0.0518967	0.118924	0.072285	Notch1	1
GO:0031579	GO:0031579	membrane raft organization	1/70	22/28943	0.0518967	0.118924	0.072285	Dlg1	1
GO:0035561	GO:0035561	regulation of chromatin binding	1/70	22/28943	0.0518967	0.118924	0.072285	Ebf2	1
GO:0044851	GO:0044851	hair cycle phase	1/70	22/28943	0.0518967	0.118924	0.072285	Notch1	1
GO:0045606	GO:0045606	positive regulation of epidermal cell differentiation	1/70	22/28943	0.0518967	0.118924	0.072285	Notch1	1
GO:0046629	GO:0046629	gamma-delta T cell activation	1/70	22/28943	0.0518967	0.118924	0.072285	Cxadr	1
GO:0046782	GO:0046782	regulation of viral transcription	1/70	22/28943	0.0518967	0.118924	0.072285	Notch1	1
GO:0050849	GO:0050849	negative regulation of calcium-mediated signaling	1/70	22/28943	0.0518967	0.118924	0.072285	Chp1	1
GO:0050910	GO:0050910	detection of mechanical stimulus involved in sensory perception of sound	1/70	22/28943	0.0518967	0.118924	0.072285	Slc12a2	1
GO:0060055	GO:0060055	angiogenesis involved in wound healing	1/70	22/28943	0.0518967	0.118924	0.072285	Slc12a2	1
GO:0060253	GO:0060253	negative regulation of glial cell proliferation	1/70	22/28943	0.0518967	0.118924	0.072285	Notch1	1
GO:0061323	GO:0061323	cell proliferation involved in heart morphogenesis	1/70	22/28943	0.0518967	0.118924	0.072285	Notch1	1
GO:0071404	GO:0071404	cellular response to low-density lipoprotein particle stimulus	1/70	22/28943	0.0518967	0.118924	0.072285	Itgb1	1
GO:0071800	GO:0071800	podosome assembly	1/70	22/28943	0.0518967	0.118924	0.072285	Sh3pxd2b	1
GO:0097398	GO:0097398	cellular response to interleukin-17	1/70	22/28943	0.0518967	0.118924	0.072285	Notch1	1
GO:0097734	GO:0097734	extracellular exosome biogenesis	1/70	22/28943	0.0518967	0.118924	0.072285	Hgs	1
GO:0098877	GO:0098877	neurotransmitter receptor transport to plasma membrane	1/70	22/28943	0.0518967	0.118924	0.072285	Snap23	1
GO:1901522	GO:1901522	positive regulation of transcription from RNA polymerase II promoter involved in cellular response to chemical stimulus	1/70	22/28943	0.0518967	0.118924	0.072285	Notch1	1
GO:1903672	GO:1903672	positive regulation of sprouting angiogenesis	1/70	22/28943	0.0518967	0.118924	0.072285	Tjp1	1
GO:0015698	GO:0015698	inorganic anion transport	2/70	152/28943	0.0524651	0.120068	0.0729804	Slc12a7/Slc12a2	2
GO:0071333	GO:0071333	cellular response to glucose stimulus	2/70	153/28943	0.053079	0.121313	0.0737371	Slc12a7/Rab11fip5	2
GO:0006839	GO:0006839	mitochondrial transport	2/70	154/28943	0.0536954	0.122049	0.0741844	Hip1r/Slc9a1	2
GO:0002043	GO:0002043	blood vessel endothelial cell proliferation involved in sprouting angiogenesis	1/70	23/28943	0.0541915	0.122049	0.0741844	Epha2	1
GO:0010818	GO:0010818	T cell chemotaxis	1/70	23/28943	0.0541915	0.122049	0.0741844	Slc12a2	1
GO:0020027	GO:0020027	hemoglobin metabolic process	1/70	23/28943	0.0541915	0.122049	0.0741844	Add1	1
GO:0021535	GO:0021535	cell migration in hindbrain	1/70	23/28943	0.0541915	0.122049	0.0741844	Itgb1	1
GO:0031643	GO:0031643	positive regulation of myelination	1/70	23/28943	0.0541915	0.122049	0.0741844	Pard3	1
GO:0038083	GO:0038083	peptidyl-tyrosine autophosphorylation	1/70	23/28943	0.0541915	0.122049	0.0741844	Ctnnd1	1
GO:0046426	GO:0046426	negative regulation of receptor signaling pathway via JAK-STAT	1/70	23/28943	0.0541915	0.122049	0.0741844	Hgs	1
GO:0060088	GO:0060088	auditory receptor cell stereocilium organization	1/70	23/28943	0.0541915	0.122049	0.0741844	Triobp	1
GO:0098780	GO:0098780	response to mitochondrial depolarisation	1/70	23/28943	0.0541915	0.122049	0.0741844	Sqstm1	1
GO:2001026	GO:2001026	regulation of endothelial cell chemotaxis	1/70	23/28943	0.0541915	0.122049	0.0741844	Notch1	1
GO:0071331	GO:0071331	cellular response to hexose stimulus	2/70	155/28943	0.0543144	0.122049	0.0741844	Slc12a7/Rab11fip5	2
GO:0072073	GO:0072073	kidney epithelium development	2/70	155/28943	0.0543144	0.122049	0.0741844	Dlg1/Notch1	2
GO:0016032	GO:0016032	viral process	3/70	355/28943	0.0548916	0.12281	0.074647	Slc3a2/Notch1/Igf2r	3
GO:0030216	GO:0030216	keratinocyte differentiation	2/70	156/28943	0.0549359	0.12281	0.074647	Notch1/Epha2	2
GO:0071326	GO:0071326	cellular response to monosaccharide stimulus	2/70	156/28943	0.0549359	0.12281	0.074647	Slc12a7/Rab11fip5	2
GO:2001235	GO:2001235	positive regulation of apoptotic signaling pathway	2/70	156/28943	0.0549359	0.12281	0.074647	Wwox/Ctnna1	2
GO:0002320	GO:0002320	lymphoid progenitor cell differentiation	1/70	24/28943	0.0564808	0.125457	0.0762555	Notch1	1
GO:0003181	GO:0003181	atrioventricular valve morphogenesis	1/70	24/28943	0.0564808	0.125457	0.0762555	Notch1	1
GO:0030903	GO:0030903	notochord development	1/70	24/28943	0.0564808	0.125457	0.0762555	Epha2	1
GO:0051481	GO:0051481	negative regulation of cytosolic calcium ion concentration	1/70	24/28943	0.0564808	0.125457	0.0762555	Atp2b1	1
GO:0140112	GO:0140112	extracellular vesicle biogenesis	1/70	24/28943	0.0564808	0.125457	0.0762555	Hgs	1
GO:0040013	GO:0040013	negative regulation of locomotion	3/70	360/28943	0.0567725	0.125944	0.0765515	Notch1/Jup/Ctnna1	3
GO:0007009	GO:0007009	plasma membrane organization	2/70	161/28943	0.0580812	0.127116	0.0772641	Baiap2/Epb41l3	2
GO:0070507	GO:0070507	regulation of microtubule cytoskeleton organization	2/70	161/28943	0.0580812	0.127116	0.0772641	Trpv4/Mark2	2
GO:1903532	GO:1903532	positive regulation of secretion by cell	3/70	365/28943	0.058684	0.127116	0.0772641	Hgs/Myo18a/Slc12a2	3
GO:0034101	GO:0034101	erythrocyte homeostasis	2/70	162/28943	0.0587177	0.127116	0.0772641	Add1/Rps17	2
GO:0006359	GO:0006359	regulation of transcription by RNA polymerase III	1/70	25/28943	0.0587646	0.127116	0.0772641	Ell	1
GO:0010560	GO:0010560	positive regulation of glycoprotein biosynthetic process	1/70	25/28943	0.0587646	0.127116	0.0772641	Chp1	1
GO:0010759	GO:0010759	positive regulation of macrophage chemotaxis	1/70	25/28943	0.0587646	0.127116	0.0772641	Trpv4	1
GO:0010763	GO:0010763	positive regulation of fibroblast migration	1/70	25/28943	0.0587646	0.127116	0.0772641	Itgb1	1
GO:0015813	GO:0015813	L-glutamate transmembrane transport	1/70	25/28943	0.0587646	0.127116	0.0772641	Itgb1	1
GO:0032288	GO:0032288	myelin assembly	1/70	25/28943	0.0587646	0.127116	0.0772641	Epb41l3	1
GO:0036303	GO:0036303	lymph vessel morphogenesis	1/70	25/28943	0.0587646	0.127116	0.0772641	Epha2	1
GO:0042538	GO:0042538	hyperosmotic salinity response	1/70	25/28943	0.0587646	0.127116	0.0772641	Trpv4	1
GO:0048857	GO:0048857	neural nucleus development	1/70	25/28943	0.0587646	0.127116	0.0772641	Slc4a7	1
GO:0051590	GO:0051590	positive regulation of neurotransmitter transport	1/70	25/28943	0.0587646	0.127116	0.0772641	Itgb1	1
GO:0060972	GO:0060972	left/right pattern formation	1/70	25/28943	0.0587646	0.127116	0.0772641	Notch1	1
GO:0071472	GO:0071472	cellular response to salt stress	1/70	25/28943	0.0587646	0.127116	0.0772641	Trpv4	1
GO:0097062	GO:0097062	dendritic spine maintenance	1/70	25/28943	0.0587646	0.127116	0.0772641	Itga3	1
GO:0097396	GO:0097396	response to interleukin-17	1/70	25/28943	0.0587646	0.127116	0.0772641	Notch1	1
GO:1901028	GO:1901028	regulation of mitochondrial outer membrane permeabilization involved in apoptotic signaling pathway	1/70	25/28943	0.0587646	0.127116	0.0772641	Hip1r	1
GO:1903306	GO:1903306	negative regulation of regulated secretory pathway	1/70	25/28943	0.0587646	0.127116	0.0772641	Notch1	1
GO:0051962	GO:0051962	positive regulation of nervous system development	3/70	366/28943	0.05907	0.127618	0.077569	Itgb1/Baiap2/Notch1	3
GO:0097530	GO:0097530	granulocyte migration	2/70	163/28943	0.0593566	0.128078	0.0778485	Cxadr/Trpv4	2
GO:0071322	GO:0071322	cellular response to carbohydrate stimulus	2/70	164/28943	0.059998	0.129141	0.0784947	Slc12a7/Rab11fip5	2
GO:2001236	GO:2001236	regulation of extrinsic apoptotic signaling pathway	2/70	164/28943	0.059998	0.129141	0.0784947	Wwox/Ctnna1	2
GO:0043434	GO:0043434	response to peptide hormone	3/70	369/28943	0.0602351	0.12949	0.0787073	Atp2b1/Trpv4/Slc9a1	3
GO:0030879	GO:0030879	mammary gland development	2/70	165/28943	0.0606417	0.129623	0.078788	Epha2/Slc12a2	2
GO:0030002	GO:0030002	cellular anion homeostasis	1/70	26/28943	0.061043	0.129623	0.078788	Slc12a2	1
GO:0031954	GO:0031954	positive regulation of protein autophosphorylation	1/70	26/28943	0.061043	0.129623	0.078788	Ctnnd1	1
GO:0045684	GO:0045684	positive regulation of epidermis development	1/70	26/28943	0.061043	0.129623	0.078788	Notch1	1
GO:0051938	GO:0051938	L-glutamate import	1/70	26/28943	0.061043	0.129623	0.078788	Itgb1	1
GO:0090335	GO:0090335	regulation of brown fat cell differentiation	1/70	26/28943	0.061043	0.129623	0.078788	Trpv4	1
GO:0099010	GO:0099010	modification of postsynaptic structure	1/70	26/28943	0.061043	0.129623	0.078788	Baiap2	1
GO:1902473	GO:1902473	regulation of protein localization to synapse	1/70	26/28943	0.061043	0.129623	0.078788	Dlg1	1
GO:1903020	GO:1903020	positive regulation of glycoprotein metabolic process	1/70	26/28943	0.061043	0.129623	0.078788	Chp1	1
GO:1904893	GO:1904893	negative regulation of receptor signaling pathway via STAT	1/70	26/28943	0.061043	0.129623	0.078788	Hgs	1
GO:0030856	GO:0030856	regulation of epithelial cell differentiation	2/70	168/28943	0.0625873	0.131555	0.0799621	Notch1/Add1	2
GO:0050768	GO:0050768	negative regulation of neurogenesis	2/70	168/28943	0.0625873	0.131555	0.0799621	Notch1/Ctnna1	2
GO:0046879	GO:0046879	hormone secretion	3/70	375/28943	0.0625977	0.131555	0.0799621	Snap23/Trpv4/Rab11fip5	3
GO:0048872	GO:0048872	homeostasis of number of cells	3/70	375/28943	0.0625977	0.131555	0.0799621	Notch1/Add1/Rps17	3
GO:0002093	GO:0002093	auditory receptor cell morphogenesis	1/70	27/28943	0.063316	0.131555	0.0799621	Triobp	1
GO:0003176	GO:0003176	aortic valve development	1/70	27/28943	0.063316	0.131555	0.0799621	Notch1	1
GO:0014821	GO:0014821	phasic smooth muscle contraction	1/70	27/28943	0.063316	0.131555	0.0799621	Dlg1	1
GO:0014829	GO:0014829	vascular associated smooth muscle contraction	1/70	27/28943	0.063316	0.131555	0.0799621	Atp2b1	1
GO:0015740	GO:0015740	C4-dicarboxylate transport	1/70	27/28943	0.063316	0.131555	0.0799621	Slc12a2	1
GO:0032042	GO:0032042	mitochondrial DNA metabolic process	1/70	27/28943	0.063316	0.131555	0.0799621	Top3a	1
GO:0036003	GO:0036003	positive regulation of transcription from RNA polymerase II promoter in response to stress	1/70	27/28943	0.063316	0.131555	0.0799621	Notch1	1
GO:0036342	GO:0036342	post-anal tail morphogenesis	1/70	27/28943	0.063316	0.131555	0.0799621	Epha2	1
GO:0046823	GO:0046823	negative regulation of nucleocytoplasmic transport	1/70	27/28943	0.063316	0.131555	0.0799621	Chp1	1
GO:0062009	GO:0062009	secondary palate development	1/70	27/28943	0.063316	0.131555	0.0799621	Dlg1	1
GO:0070168	GO:0070168	negative regulation of biomineral tissue development	1/70	27/28943	0.063316	0.131555	0.0799621	Notch1	1
GO:0071605	GO:0071605	monocyte chemotactic protein-1 production	1/70	27/28943	0.063316	0.131555	0.0799621	Trpv4	1
GO:0071637	GO:0071637	regulation of monocyte chemotactic protein-1 production	1/70	27/28943	0.063316	0.131555	0.0799621	Trpv4	1
GO:0072012	GO:0072012	glomerulus vasculature development	1/70	27/28943	0.063316	0.131555	0.0799621	Notch1	1
GO:0071248	GO:0071248	cellular response to metal ion	2/70	170/28943	0.0638962	0.132602	0.0805984	Add1/Slc12a2	2
GO:0051961	GO:0051961	negative regulation of nervous system development	2/70	172/28943	0.0652143	0.133991	0.0814426	Notch1/Ctnna1	2
GO:0002089	GO:0002089	lens morphogenesis in camera-type eye	1/70	28/28943	0.0655835	0.133991	0.0814426	Epha2	1
GO:0003094	GO:0003094	glomerular filtration	1/70	28/28943	0.0655835	0.133991	0.0814426	Kirrel	1
GO:0003171	GO:0003171	atrioventricular valve development	1/70	28/28943	0.0655835	0.133991	0.0814426	Notch1	1
GO:0003272	GO:0003272	endocardial cushion formation	1/70	28/28943	0.0655835	0.133991	0.0814426	Notch1	1
GO:0033119	GO:0033119	negative regulation of RNA splicing	1/70	28/28943	0.0655835	0.133991	0.0814426	Rps13	1
GO:0048820	GO:0048820	hair follicle maturation	1/70	28/28943	0.0655835	0.133991	0.0814426	Notch1	1
GO:0060039	GO:0060039	pericardium development	1/70	28/28943	0.0655835	0.133991	0.0814426	Notch1	1
GO:0061298	GO:0061298	retina vasculature development in camera-type eye	1/70	28/28943	0.0655835	0.133991	0.0814426	Slc4a7	1
GO:0061437	GO:0061437	renal system vasculature development	1/70	28/28943	0.0655835	0.133991	0.0814426	Notch1	1
GO:0061440	GO:0061440	kidney vasculature development	1/70	28/28943	0.0655835	0.133991	0.0814426	Notch1	1
GO:0070293	GO:0070293	renal absorption	1/70	28/28943	0.0655835	0.133991	0.0814426	Kirrel	1
GO:0110150	GO:0110150	negative regulation of biomineralization	1/70	28/28943	0.0655835	0.133991	0.0814426	Notch1	1
GO:0009914	GO:0009914	hormone transport	3/70	383/28943	0.0658146	0.133991	0.0814426	Snap23/Trpv4/Rab11fip5	3
GO:0001678	GO:0001678	cellular glucose homeostasis	2/70	173/28943	0.0658768	0.133991	0.0814426	Slc12a7/Rab11fip5	2
GO:0035296	GO:0035296	regulation of tube diameter	2/70	173/28943	0.0658768	0.133991	0.0814426	Add3/Atp2b1	2
GO:0097746	GO:0097746	blood vessel diameter maintenance	2/70	173/28943	0.0658768	0.133991	0.0814426	Add3/Atp2b1	2
GO:0035150	GO:0035150	regulation of tube size	2/70	174/28943	0.0665416	0.135027	0.0820723	Add3/Atp2b1	2
GO:0050830	GO:0050830	defense response to Gram-positive bacterium	2/70	174/28943	0.0665416	0.135027	0.0820723	Rpl39/Epha2	2
GO:0010954	GO:0010954	positive regulation of protein processing	1/70	29/28943	0.0678456	0.136621	0.0830415	Ctnnd1	1
GO:0048745	GO:0048745	smooth muscle tissue development	1/70	29/28943	0.0678456	0.136621	0.0830415	Dlg1	1
GO:0060045	GO:0060045	positive regulation of cardiac muscle cell proliferation	1/70	29/28943	0.0678456	0.136621	0.0830415	Notch1	1
GO:0061003	GO:0061003	positive regulation of dendritic spine morphogenesis	1/70	29/28943	0.0678456	0.136621	0.0830415	Baiap2	1
GO:0061311	GO:0061311	cell surface receptor signaling pathway involved in heart development	1/70	29/28943	0.0678456	0.136621	0.0830415	Notch1	1
GO:0099637	GO:0099637	neurotransmitter receptor transport	1/70	29/28943	0.0678456	0.136621	0.0830415	Snap23	1
GO:0030509	GO:0030509	BMP signaling pathway	2/70	176/28943	0.0678779	0.136621	0.0830415	Itga3/Notch1	2
GO:1903034	GO:1903034	regulation of response to wounding	2/70	177/28943	0.0685494	0.137654	0.0836691	Itgb1/Slc12a2	2
GO:1903531	GO:1903531	negative regulation of secretion by cell	2/70	177/28943	0.0685494	0.137654	0.0836691	Rab11fip5/Notch1	2
GO:0030902	GO:0030902	hindbrain development	2/70	178/28943	0.0692232	0.138846	0.0843939	Itgb1/Slc4a7	2
GO:0031214	GO:0031214	biomineral tissue development	2/70	179/28943	0.0698991	0.139163	0.0845867	Atp2b1/Notch1	2
GO:0007214	GO:0007214	gamma-aminobutyric acid signaling pathway	1/70	30/28943	0.0701023	0.139163	0.0845867	Slc12a2	1
GO:0032682	GO:0032682	negative regulation of chemokine production	1/70	30/28943	0.0701023	0.139163	0.0845867	Epha2	1
GO:0034315	GO:0034315	regulation of Arp2/3 complex-mediated actin nucleation	1/70	30/28943	0.0701023	0.139163	0.0845867	Hip1r	1
GO:0044788	GO:0044788	modulation by host of viral process	1/70	30/28943	0.0701023	0.139163	0.0845867	Igf2r	1
GO:0048596	GO:0048596	embryonic camera-type eye morphogenesis	1/70	30/28943	0.0701023	0.139163	0.0845867	Phactr4	1
GO:0060317	GO:0060317	cardiac epithelial to mesenchymal transition	1/70	30/28943	0.0701023	0.139163	0.0845867	Notch1	1
GO:0086019	GO:0086019	cell-cell signaling involved in cardiac conduction	1/70	30/28943	0.0701023	0.139163	0.0845867	Cxadr	1
GO:1900273	GO:1900273	positive regulation of long-term synaptic potentiation	1/70	30/28943	0.0701023	0.139163	0.0845867	Sqstm1	1
GO:0002026	GO:0002026	regulation of the force of heart contraction	1/70	31/28943	0.0723537	0.14153	0.0860251	Slc9a1	1
GO:0006027	GO:0006027	glycosaminoglycan catabolic process	1/70	31/28943	0.0723537	0.14153	0.0860251	Slc9a1	1
GO:0010623	GO:0010623	programmed cell death involved in cell development	1/70	31/28943	0.0723537	0.14153	0.0860251	Slc4a7	1
GO:0010669	GO:0010669	epithelial structure maintenance	1/70	31/28943	0.0723537	0.14153	0.0860251	Cxadr	1
GO:0030947	GO:0030947	regulation of vascular endothelial growth factor receptor signaling pathway	1/70	31/28943	0.0723537	0.14153	0.0860251	Hgs	1
GO:0035767	GO:0035767	endothelial cell chemotaxis	1/70	31/28943	0.0723537	0.14153	0.0860251	Notch1	1
GO:0045070	GO:0045070	positive regulation of viral genome replication	1/70	31/28943	0.0723537	0.14153	0.0860251	Notch1	1
GO:0060561	GO:0060561	apoptotic process involved in morphogenesis	1/70	31/28943	0.0723537	0.14153	0.0860251	Notch1	1
GO:0099633	GO:0099633	protein localization to postsynaptic specialization membrane	1/70	31/28943	0.0723537	0.14153	0.0860251	Dlg1	1
GO:0099645	GO:0099645	neurotransmitter receptor localization to postsynaptic specialization membrane	1/70	31/28943	0.0723537	0.14153	0.0860251	Dlg1	1
GO:1903319	GO:1903319	positive regulation of protein maturation	1/70	31/28943	0.0723537	0.14153	0.0860251	Ctnnd1	1
GO:1905523	GO:1905523	positive regulation of macrophage migration	1/70	31/28943	0.0723537	0.14153	0.0860251	Trpv4	1
GO:2000178	GO:2000178	negative regulation of neural precursor cell proliferation	1/70	31/28943	0.0723537	0.14153	0.0860251	Ctnna1	1
GO:0060041	GO:0060041	retina development in camera-type eye	2/70	183/28943	0.0726247	0.1419	0.0862502	Slc4a7/Notch1	2
GO:0071674	GO:0071674	mononuclear cell migration	2/70	184/28943	0.0733115	0.143081	0.0869679	Trpv4/Slc12a2	2
GO:0035148	GO:0035148	tube formation	2/70	185/28943	0.0740003	0.1432	0.0870401	Phactr4/Notch1	2
GO:0001945	GO:0001945	lymph vessel development	1/70	32/28943	0.0745996	0.1432	0.0870401	Epha2	1
GO:0022011	GO:0022011	myelination in peripheral nervous system	1/70	32/28943	0.0745996	0.1432	0.0870401	Pard3	1
GO:0032292	GO:0032292	peripheral nervous system axon ensheathment	1/70	32/28943	0.0745996	0.1432	0.0870401	Pard3	1
GO:0045662	GO:0045662	negative regulation of myoblast differentiation	1/70	32/28943	0.0745996	0.1432	0.0870401	Notch1	1
GO:0045742	GO:0045742	positive regulation of epidermal growth factor receptor signaling pathway	1/70	32/28943	0.0745996	0.1432	0.0870401	Hip1r	1
GO:0055022	GO:0055022	negative regulation of cardiac muscle tissue growth	1/70	32/28943	0.0745996	0.1432	0.0870401	Cxadr	1
GO:0060977	GO:0060977	coronary vasculature morphogenesis	1/70	32/28943	0.0745996	0.1432	0.0870401	Notch1	1
GO:0061117	GO:0061117	negative regulation of heart growth	1/70	32/28943	0.0745996	0.1432	0.0870401	Cxadr	1
GO:1901099	GO:1901099	negative regulation of signal transduction in absence of ligand	1/70	32/28943	0.0745996	0.1432	0.0870401	Ctnna1	1
GO:2000737	GO:2000737	negative regulation of stem cell differentiation	1/70	32/28943	0.0745996	0.1432	0.0870401	Notch1	1
GO:2001240	GO:2001240	negative regulation of extrinsic apoptotic signaling pathway in absence of ligand	1/70	32/28943	0.0745996	0.1432	0.0870401	Ctnna1	1
GO:0009306	GO:0009306	protein secretion	3/70	404/28943	0.0746135	0.1432	0.0870401	Myo18a/Rab11fip5/Slc12a2	3
GO:0007269	GO:0007269	neurotransmitter secretion	2/70	186/28943	0.0746913	0.1432	0.0870401	Snap23/Snap29	2
GO:0048813	GO:0048813	dendrite morphogenesis	2/70	186/28943	0.0746913	0.1432	0.0870401	Itgb1/Baiap2	2
GO:0099643	GO:0099643	signal release from synapse	2/70	186/28943	0.0746913	0.1432	0.0870401	Snap23/Snap29	2
GO:0035592	GO:0035592	establishment of protein localization to extracellular region	3/70	405/28943	0.075045	0.143719	0.0873558	Myo18a/Rab11fip5/Slc12a2	3
GO:0071772	GO:0071772	response to BMP	2/70	187/28943	0.0753844	0.144051	0.0875578	Itga3/Notch1	2
GO:0071773	GO:0071773	cellular response to BMP stimulus	2/70	187/28943	0.0753844	0.144051	0.0875578	Itga3/Notch1	2
GO:0110148	GO:0110148	biomineralization	2/70	188/28943	0.0760796	0.14522	0.0882681	Atp2b1/Notch1	2
GO:0009187	GO:0009187	cyclic nucleotide metabolic process	1/70	33/28943	0.0768402	0.145552	0.0884701	Epha2	1
GO:0010155	GO:0010155	regulation of proton transport	1/70	33/28943	0.0768402	0.145552	0.0884701	Chp1	1
GO:0033598	GO:0033598	mammary gland epithelial cell proliferation	1/70	33/28943	0.0768402	0.145552	0.0884701	Epha2	1
GO:0045616	GO:0045616	regulation of keratinocyte differentiation	1/70	33/28943	0.0768402	0.145552	0.0884701	Notch1	1
GO:0060740	GO:0060740	prostate gland epithelium morphogenesis	1/70	33/28943	0.0768402	0.145552	0.0884701	Notch1	1
GO:0060914	GO:0060914	heart formation	1/70	33/28943	0.0768402	0.145552	0.0884701	Notch1	1
GO:1905314	GO:1905314	semi-lunar valve development	1/70	33/28943	0.0768402	0.145552	0.0884701	Notch1	1
GO:0050680	GO:0050680	negative regulation of epithelial cell proliferation	2/70	190/28943	0.0774761	0.146597	0.089105	Dlg1/Notch1	2
GO:0071692	GO:0071692	protein localization to extracellular region	3/70	411/28943	0.0776578	0.146781	0.0892169	Myo18a/Rab11fip5/Slc12a2	3
GO:0001935	GO:0001935	endothelial cell proliferation	2/70	191/28943	0.0781774	0.147218	0.0894824	Dlg1/Epha2	2
GO:0050731	GO:0050731	positive regulation of peptidyl-tyrosine phosphorylation	2/70	191/28943	0.0781774	0.147218	0.0894824	Itgb1/Ctnnd1	2
GO:1904064	GO:1904064	positive regulation of cation transmembrane transport	2/70	191/28943	0.0781774	0.147218	0.0894824	Chp1/Slc9a1	2
GO:0002092	GO:0002092	positive regulation of receptor internalization	1/70	34/28943	0.0790755	0.147218	0.0894824	Pard3	1
GO:0010614	GO:0010614	negative regulation of cardiac muscle hypertrophy	1/70	34/28943	0.0790755	0.147218	0.0894824	Notch1	1
GO:0010758	GO:0010758	regulation of macrophage chemotaxis	1/70	34/28943	0.0790755	0.147218	0.0894824	Trpv4	1
GO:0044319	GO:0044319	wound healing, spreading of cells	1/70	34/28943	0.0790755	0.147218	0.0894824	Pard3	1
GO:0051497	GO:0051497	negative regulation of stress fiber assembly	1/70	34/28943	0.0790755	0.147218	0.0894824	Tjp1	1
GO:0055094	GO:0055094	response to lipoprotein particle	1/70	34/28943	0.0790755	0.147218	0.0894824	Itgb1	1
GO:0060512	GO:0060512	prostate gland morphogenesis	1/70	34/28943	0.0790755	0.147218	0.0894824	Notch1	1
GO:0090505	GO:0090505	epiboly involved in wound healing	1/70	34/28943	0.0790755	0.147218	0.0894824	Pard3	1
GO:0099563	GO:0099563	modification of synaptic structure	1/70	34/28943	0.0790755	0.147218	0.0894824	Baiap2	1
GO:1901186	GO:1901186	positive regulation of ERBB signaling pathway	1/70	34/28943	0.0790755	0.147218	0.0894824	Hip1r	1
GO:1903959	GO:1903959	regulation of anion transmembrane transport	1/70	34/28943	0.0790755	0.147218	0.0894824	Itgb1	1
GO:0009749	GO:0009749	response to glucose	2/70	194/28943	0.0802934	0.149325	0.0907633	Slc12a7/Rab11fip5	2
GO:0000132	GO:0000132	establishment of mitotic spindle orientation	1/70	35/28943	0.0813054	0.149923	0.0911268	Itgb1	1
GO:0003209	GO:0003209	cardiac atrium morphogenesis	1/70	35/28943	0.0813054	0.149923	0.0911268	Notch1	1
GO:0014044	GO:0014044	Schwann cell development	1/70	35/28943	0.0813054	0.149923	0.0911268	Pard3	1
GO:0031112	GO:0031112	positive regulation of microtubule polymerization or depolymerization	1/70	35/28943	0.0813054	0.149923	0.0911268	Trpv4	1
GO:0035116	GO:0035116	embryonic hindlimb morphogenesis	1/70	35/28943	0.0813054	0.149923	0.0911268	Notch1	1
GO:0043243	GO:0043243	positive regulation of protein-containing complex disassembly	1/70	35/28943	0.0813054	0.149923	0.0911268	Trpv4	1
GO:0090504	GO:0090504	epiboly	1/70	35/28943	0.0813054	0.149923	0.0911268	Pard3	1
GO:0097345	GO:0097345	mitochondrial outer membrane permeabilization	1/70	35/28943	0.0813054	0.149923	0.0911268	Hip1r	1
GO:0051047	GO:0051047	positive regulation of secretion	3/70	420/28943	0.0816518	0.150198	0.091294	Hgs/Myo18a/Slc12a2	3
GO:0019722	GO:0019722	calcium-mediated signaling	2/70	196/28943	0.081714	0.150198	0.091294	Chp1/Slc9a1	2
GO:2001257	GO:2001257	regulation of cation channel activity	2/70	196/28943	0.081714	0.150198	0.091294	Itgb1/Dlg1	2
GO:0009746	GO:0009746	response to hexose	2/70	197/28943	0.0824273	0.151349	0.0919935	Slc12a7/Rab11fip5	2
GO:0007259	GO:0007259	receptor signaling pathway via JAK-STAT	2/70	198/28943	0.0831425	0.152407	0.0926367	Hgs/Notch1	2
GO:0014741	GO:0014741	negative regulation of muscle hypertrophy	1/70	36/28943	0.08353	0.152407	0.0926367	Notch1	1
GO:0031069	GO:0031069	hair follicle morphogenesis	1/70	36/28943	0.08353	0.152407	0.0926367	Notch1	1
GO:0048048	GO:0048048	embryonic eye morphogenesis	1/70	36/28943	0.08353	0.152407	0.0926367	Phactr4	1
GO:0048710	GO:0048710	regulation of astrocyte differentiation	1/70	36/28943	0.08353	0.152407	0.0926367	Notch1	1
GO:1903715	GO:1903715	regulation of aerobic respiration	1/70	36/28943	0.08353	0.152407	0.0926367	Trpv4	1
GO:0034284	GO:0034284	response to monosaccharide	2/70	200/28943	0.0845786	0.15387	0.093526	Slc12a7/Rab11fip5	2
GO:0000002	GO:0000002	mitochondrial genome maintenance	1/70	37/28943	0.0857493	0.15387	0.093526	Top3a	1
GO:0003203	GO:0003203	endocardial cushion morphogenesis	1/70	37/28943	0.0857493	0.15387	0.093526	Notch1	1
GO:0007435	GO:0007435	salivary gland morphogenesis	1/70	37/28943	0.0857493	0.15387	0.093526	Ctnnd1	1
GO:0010923	GO:0010923	negative regulation of phosphatase activity	1/70	37/28943	0.0857493	0.15387	0.093526	Chp1	1
GO:0035329	GO:0035329	hippo signaling	1/70	37/28943	0.0857493	0.15387	0.093526	Mark3	1
GO:0035640	GO:0035640	exploration behavior	1/70	37/28943	0.0857493	0.15387	0.093526	Itga3	1
GO:0035909	GO:0035909	aorta morphogenesis	1/70	37/28943	0.0857493	0.15387	0.093526	Notch1	1
GO:0045671	GO:0045671	negative regulation of osteoclast differentiation	1/70	37/28943	0.0857493	0.15387	0.093526	Tjp2	1
GO:0045686	GO:0045686	negative regulation of glial cell differentiation	1/70	37/28943	0.0857493	0.15387	0.093526	Notch1	1
GO:0045920	GO:0045920	negative regulation of exocytosis	1/70	37/28943	0.0857493	0.15387	0.093526	Notch1	1
GO:0050901	GO:0050901	leukocyte tethering or rolling	1/70	37/28943	0.0857493	0.15387	0.093526	Itgb1	1
GO:0061384	GO:0061384	heart trabecula morphogenesis	1/70	37/28943	0.0857493	0.15387	0.093526	Notch1	1
GO:0070306	GO:0070306	lens fiber cell differentiation	1/70	37/28943	0.0857493	0.15387	0.093526	Epha2	1
GO:0071402	GO:0071402	cellular response to lipoprotein particle stimulus	1/70	37/28943	0.0857493	0.15387	0.093526	Itgb1	1
GO:0071711	GO:0071711	basement membrane organization	1/70	37/28943	0.0857493	0.15387	0.093526	Itgb1	1
GO:0032872	GO:0032872	regulation of stress-activated MAPK cascade	2/70	204/28943	0.0874737	0.156803	0.0953084	Dlg1/Trpv4	2
GO:0022617	GO:0022617	extracellular matrix disassembly	1/70	38/28943	0.0879633	0.157356	0.0956444	Sh3pxd2b	1
GO:1902110	GO:1902110	positive regulation of mitochondrial membrane permeability involved in apoptotic process	1/70	38/28943	0.0879633	0.157356	0.0956444	Hip1r	1
GO:0097696	GO:0097696	receptor signaling pathway via STAT	2/70	205/28943	0.0882022	0.157621	0.0958055	Hgs/Notch1	2
GO:0002262	GO:0002262	myeloid cell homeostasis	2/70	206/28943	0.0889324	0.158599	0.0964003	Add1/Rps17	2
GO:0051048	GO:0051048	negative regulation of secretion	2/70	206/28943	0.0889324	0.158599	0.0964003	Rab11fip5/Notch1	2
GO:0070302	GO:0070302	regulation of stress-activated protein kinase signaling cascade	2/70	207/28943	0.0896645	0.159662	0.0970465	Dlg1/Trpv4	2
GO:0009651	GO:0009651	response to salt stress	1/70	39/28943	0.090172	0.159662	0.0970465	Trpv4	1
GO:0031114	GO:0031114	regulation of microtubule depolymerization	1/70	39/28943	0.090172	0.159662	0.0970465	Trpv4	1
GO:0040001	GO:0040001	establishment of mitotic spindle localization	1/70	39/28943	0.090172	0.159662	0.0970465	Itgb1	1
GO:0051125	GO:0051125	regulation of actin nucleation	1/70	39/28943	0.090172	0.159662	0.0970465	Hip1r	1
GO:0086091	GO:0086091	regulation of heart rate by cardiac conduction	1/70	39/28943	0.090172	0.159662	0.0970465	Jup	1
GO:0090049	GO:0090049	regulation of cell migration involved in sprouting angiogenesis	1/70	39/28943	0.090172	0.159662	0.0970465	Notch1	1
GO:0099173	GO:0099173	postsynapse organization	2/70	208/28943	0.0903984	0.1599	0.0971911	Itga3/Baiap2	2
GO:0050678	GO:0050678	regulation of epithelial cell proliferation	3/70	442/28943	0.0917814	0.161587	0.0982165	Cxadr/Dlg1/Notch1	3
GO:0006026	GO:0006026	aminoglycan catabolic process	1/70	40/28943	0.0923754	0.161587	0.0982165	Slc9a1	1
GO:0010591	GO:0010591	regulation of lamellipodium assembly	1/70	40/28943	0.0923754	0.161587	0.0982165	Epha2	1
GO:0030212	GO:0030212	hyaluronan metabolic process	1/70	40/28943	0.0923754	0.161587	0.0982165	Slc9a1	1
GO:0032232	GO:0032232	negative regulation of actin filament bundle assembly	1/70	40/28943	0.0923754	0.161587	0.0982165	Tjp1	1
GO:0032633	GO:0032633	interleukin-4 production	1/70	40/28943	0.0923754	0.161587	0.0982165	Notch1	1
GO:0060351	GO:0060351	cartilage development involved in endochondral bone morphogenesis	1/70	40/28943	0.0923754	0.161587	0.0982165	Trpv4	1
GO:0098703	GO:0098703	calcium ion import across plasma membrane	1/70	40/28943	0.0923754	0.161587	0.0982165	Trpv4	1
GO:1901532	GO:1901532	regulation of hematopoietic progenitor cell differentiation	1/70	40/28943	0.0923754	0.161587	0.0982165	Notch1	1
GO:1902686	GO:1902686	mitochondrial outer membrane permeabilization involved in programmed cell death	1/70	40/28943	0.0923754	0.161587	0.0982165	Hip1r	1
GO:1903670	GO:1903670	regulation of sprouting angiogenesis	1/70	40/28943	0.0923754	0.161587	0.0982165	Tjp1	1
GO:0030099	GO:0030099	myeloid cell differentiation	3/70	445/28943	0.093202	0.162869	0.0989956	Tjp2/Add1/Epha2	3
GO:0032869	GO:0032869	cellular response to insulin stimulus	2/70	212/28943	0.0933519	0.162967	0.0990553	Atp2b1/Slc9a1	2
GO:0001709	GO:0001709	cell fate determination	1/70	41/28943	0.0945736	0.16362	0.099452	Ebf2	1
GO:0003230	GO:0003230	cardiac atrium development	1/70	41/28943	0.0945736	0.16362	0.099452	Notch1	1
GO:0007431	GO:0007431	salivary gland development	1/70	41/28943	0.0945736	0.16362	0.099452	Ctnnd1	1
GO:0010613	GO:0010613	positive regulation of cardiac muscle hypertrophy	1/70	41/28943	0.0945736	0.16362	0.099452	Slc9a1	1
GO:0030513	GO:0030513	positive regulation of BMP signaling pathway	1/70	41/28943	0.0945736	0.16362	0.099452	Notch1	1
GO:0035850	GO:0035850	epithelial cell differentiation involved in kidney development	1/70	41/28943	0.0945736	0.16362	0.099452	Notch1	1
GO:0051154	GO:0051154	negative regulation of striated muscle cell differentiation	1/70	41/28943	0.0945736	0.16362	0.099452	Notch1	1
GO:0051294	GO:0051294	establishment of spindle orientation	1/70	41/28943	0.0945736	0.16362	0.099452	Itgb1	1
GO:2000463	GO:2000463	positive regulation of excitatory postsynaptic potential	1/70	41/28943	0.0945736	0.16362	0.099452	Baiap2	1
GO:0009743	GO:0009743	response to carbohydrate	2/70	214/28943	0.0948392	0.163916	0.0996321	Slc12a7/Rab11fip5	2
GO:0006816	GO:0006816	calcium ion transport	3/70	449/28943	0.0951103	0.164221	0.0998176	Atp2b1/Trpv4/Slc9a1	3
GO:0014037	GO:0014037	Schwann cell differentiation	1/70	42/28943	0.0967665	0.165926	0.100854	Pard3	1
GO:0014742	GO:0014742	positive regulation of muscle hypertrophy	1/70	42/28943	0.0967665	0.165926	0.100854	Slc9a1	1
GO:0031076	GO:0031076	embryonic camera-type eye development	1/70	42/28943	0.0967665	0.165926	0.100854	Phactr4	1
GO:0048730	GO:0048730	epidermis morphogenesis	1/70	42/28943	0.0967665	0.165926	0.100854	Notch1	1
GO:1900744	GO:1900744	regulation of p38MAPK cascade	1/70	42/28943	0.0967665	0.165926	0.100854	Dlg1	1
GO:1903725	GO:1903725	regulation of phospholipid metabolic process	1/70	42/28943	0.0967665	0.165926	0.100854	Chp1	1
GO:2000008	GO:2000008	regulation of protein localization to cell surface	1/70	42/28943	0.0967665	0.165926	0.100854	Rab11fip5	1
GO:0031503	GO:0031503	protein-containing complex localization	2/70	217/28943	0.0970831	0.166141	0.100985	Snap23/Dlg1	2
GO:0098742	GO:0098742	cell-cell adhesion via plasma-membrane adhesion molecules	2/70	217/28943	0.0970831	0.166141	0.100985	Cxadr/Mcam	2
GO:0031396	GO:0031396	regulation of protein ubiquitination	2/70	218/28943	0.0978344	0.167098	0.101566	Chp1/Sqstm1	2
GO:0035265	GO:0035265	organ growth	2/70	218/28943	0.0978344	0.167098	0.101566	Cxadr/Notch1	2
GO:0001666	GO:0001666	response to hypoxia	2/70	219/28943	0.0985875	0.168019	0.102126	Notch1/Slc9a1	2
GO:0002021	GO:0002021	response to dietary excess	1/70	43/28943	0.0989542	0.168019	0.102126	Trpv4	1
GO:0045880	GO:0045880	positive regulation of smoothened signaling pathway	1/70	43/28943	0.0989542	0.168019	0.102126	Ctnna1	1
GO:0060563	GO:0060563	neuroepithelial cell differentiation	1/70	43/28943	0.0989542	0.168019	0.102126	Notch1	1
GO:0098751	GO:0098751	bone cell development	1/70	43/28943	0.0989542	0.168019	0.102126	Tjp2	1
GO:1900026	GO:1900026	positive regulation of substrate adhesion-dependent cell spreading	1/70	43/28943	0.0989542	0.168019	0.102126	Triobp	1
GO:0010830	GO:0010830	regulation of myotube differentiation	1/70	44/28943	0.101137	0.170227	0.103468	Notch1	1
GO:0034314	GO:0034314	Arp2/3 complex-mediated actin nucleation	1/70	44/28943	0.101137	0.170227	0.103468	Hip1r	1
GO:0035886	GO:0035886	vascular associated smooth muscle cell differentiation	1/70	44/28943	0.101137	0.170227	0.103468	Notch1	1
GO:0045747	GO:0045747	positive regulation of Notch signaling pathway	1/70	44/28943	0.101137	0.170227	0.103468	Notch1	1
GO:0046326	GO:0046326	positive regulation of glucose import	1/70	44/28943	0.101137	0.170227	0.103468	Ocln	1
GO:0046621	GO:0046621	negative regulation of organ growth	1/70	44/28943	0.101137	0.170227	0.103468	Cxadr	1
GO:0050892	GO:0050892	intestinal absorption	1/70	44/28943	0.101137	0.170227	0.103468	Tjp2	1
GO:0085029	GO:0085029	extracellular matrix assembly	1/70	44/28943	0.101137	0.170227	0.103468	Notch1	1
GO:1902108	GO:1902108	regulation of mitochondrial membrane permeability involved in apoptotic process	1/70	44/28943	0.101137	0.170227	0.103468	Hip1r	1
GO:0017145	GO:0017145	stem cell division	1/70	45/28943	0.103314	0.173053	0.105186	Notch1	1
GO:0042554	GO:0042554	superoxide anion generation	1/70	45/28943	0.103314	0.173053	0.105186	Sh3pxd2b	1
GO:0050850	GO:0050850	positive regulation of calcium-mediated signaling	1/70	45/28943	0.103314	0.173053	0.105186	Slc9a1	1
GO:0072583	GO:0072583	clathrin-dependent endocytosis	1/70	45/28943	0.103314	0.173053	0.105186	Hip1r	1
GO:1902742	GO:1902742	apoptotic process involved in development	1/70	45/28943	0.103314	0.173053	0.105186	Notch1	1
GO:0070374	GO:0070374	positive regulation of ERK1 and ERK2 cascade	2/70	227/28943	0.10467	0.174837	0.10627	Trpv4/Notch1	2
GO:0006914	GO:0006914	autophagy	3/70	469/28943	0.104891	0.174837	0.10627	Lrba/Sqstm1/Snap29	3
GO:0061919	GO:0061919	process utilizing autophagic mechanism	3/70	469/28943	0.104891	0.174837	0.10627	Lrba/Sqstm1/Snap29	3
GO:0033157	GO:0033157	regulation of intracellular protein transport	2/70	228/28943	0.105438	0.174837	0.10627	Chp1/Jup	2
GO:0006383	GO:0006383	transcription by RNA polymerase III	1/70	46/28943	0.105486	0.174837	0.10627	Ell	1
GO:0030279	GO:0030279	negative regulation of ossification	1/70	46/28943	0.105486	0.174837	0.10627	Notch1	1
GO:0030501	GO:0030501	positive regulation of bone mineralization	1/70	46/28943	0.105486	0.174837	0.10627	Atp2b1	1
GO:0055023	GO:0055023	positive regulation of cardiac muscle tissue growth	1/70	46/28943	0.105486	0.174837	0.10627	Notch1	1
GO:0060122	GO:0060122	inner ear receptor cell stereocilium organization	1/70	46/28943	0.105486	0.174837	0.10627	Triobp	1
GO:0071300	GO:0071300	cellular response to retinoic acid	1/70	46/28943	0.105486	0.174837	0.10627	Add1	1
GO:2000273	GO:2000273	positive regulation of signaling receptor activity	1/70	46/28943	0.105486	0.174837	0.10627	Itgb1	1
GO:0000082	GO:0000082	G1/S transition of mitotic cell cycle	2/70	230/28943	0.106978	0.176401	0.107221	Itgb1/Dlg1	2
GO:0007249	GO:0007249	I-kappaB kinase/NF-kappaB signaling	2/70	230/28943	0.106978	0.176401	0.107221	Myo18a/Sqstm1	2
GO:0099504	GO:0099504	synaptic vesicle cycle	2/70	230/28943	0.106978	0.176401	0.107221	Snap23/Snap29	2
GO:0003179	GO:0003179	heart valve morphogenesis	1/70	47/28943	0.107653	0.176401	0.107221	Notch1	1
GO:0006904	GO:0006904	vesicle docking involved in exocytosis	1/70	47/28943	0.107653	0.176401	0.107221	Ykt6	1
GO:0010559	GO:0010559	regulation of glycoprotein biosynthetic process	1/70	47/28943	0.107653	0.176401	0.107221	Chp1	1
GO:0015804	GO:0015804	neutral amino acid transport	1/70	47/28943	0.107653	0.176401	0.107221	Slc3a2	1
GO:0017158	GO:0017158	regulation of calcium ion-dependent exocytosis	1/70	47/28943	0.107653	0.176401	0.107221	Notch1	1
GO:0048246	GO:0048246	macrophage chemotaxis	1/70	47/28943	0.107653	0.176401	0.107221	Trpv4	1
GO:0050974	GO:0050974	detection of mechanical stimulus involved in sensory perception	1/70	47/28943	0.107653	0.176401	0.107221	Slc12a2	1
GO:0072538	GO:0072538	T-helper 17 type immune response	1/70	47/28943	0.107653	0.176401	0.107221	Notch1	1
GO:0120163	GO:0120163	negative regulation of cold-induced thermogenesis	1/70	47/28943	0.107653	0.176401	0.107221	Notch1	1
GO:0050920	GO:0050920	regulation of chemotaxis	2/70	231/28943	0.10775	0.176401	0.107221	Trpv4/Notch1	2
GO:0050679	GO:0050679	positive regulation of epithelial cell proliferation	2/70	232/28943	0.108524	0.177501	0.107889	Cxadr/Notch1	2
GO:0002347	GO:0002347	response to tumor cell	1/70	48/28943	0.109815	0.178269	0.108356	Notch1	1
GO:0002369	GO:0002369	T cell cytokine production	1/70	48/28943	0.109815	0.178269	0.108356	Dlg1	1
GO:0003382	GO:0003382	epithelial cell morphogenesis	1/70	48/28943	0.109815	0.178269	0.108356	Pard3	1
GO:0032873	GO:0032873	negative regulation of stress-activated MAPK cascade	1/70	48/28943	0.109815	0.178269	0.108356	Dlg1	1
GO:0035137	GO:0035137	hindlimb morphogenesis	1/70	48/28943	0.109815	0.178269	0.108356	Notch1	1
GO:0048010	GO:0048010	vascular endothelial growth factor receptor signaling pathway	1/70	48/28943	0.109815	0.178269	0.108356	Hgs	1
GO:0070303	GO:0070303	negative regulation of stress-activated protein kinase signaling cascade	1/70	48/28943	0.109815	0.178269	0.108356	Dlg1	1
GO:0090317	GO:0090317	negative regulation of intracellular protein transport	1/70	48/28943	0.109815	0.178269	0.108356	Chp1	1
GO:0097305	GO:0097305	response to alcohol	2/70	234/28943	0.110076	0.178526	0.108512	Jup/Ctnna1	2
GO:0030324	GO:0030324	lung development	2/70	236/28943	0.111634	0.180087	0.109461	Itga3/Notch1	2
GO:0010718	GO:0010718	positive regulation of epithelial to mesenchymal transition	1/70	49/28943	0.111971	0.180087	0.109461	Notch1	1
GO:0010762	GO:0010762	regulation of fibroblast migration	1/70	49/28943	0.111971	0.180087	0.109461	Itgb1	1
GO:0010799	GO:0010799	regulation of peptidyl-threonine phosphorylation	1/70	49/28943	0.111971	0.180087	0.109461	Pard3	1
GO:0033628	GO:0033628	regulation of cell adhesion mediated by integrin	1/70	49/28943	0.111971	0.180087	0.109461	Epha2	1
GO:0044848	GO:0044848	biological phase	1/70	49/28943	0.111971	0.180087	0.109461	Notch1	1
GO:0045214	GO:0045214	sarcomere organization	1/70	49/28943	0.111971	0.180087	0.109461	Itgb1	1
GO:0060421	GO:0060421	positive regulation of heart growth	1/70	49/28943	0.111971	0.180087	0.109461	Notch1	1
GO:1905521	GO:1905521	regulation of macrophage migration	1/70	49/28943	0.111971	0.180087	0.109461	Trpv4	1
GO:0097191	GO:0097191	extrinsic apoptotic signaling pathway	2/70	238/28943	0.113197	0.181863	0.110541	Wwox/Ctnna1	2
GO:0030323	GO:0030323	respiratory tube development	2/70	239/28943	0.113981	0.181863	0.110541	Itga3/Notch1	2
GO:0003197	GO:0003197	endocardial cushion development	1/70	50/28943	0.114122	0.181863	0.110541	Notch1	1
GO:0016073	GO:0016073	snRNA metabolic process	1/70	50/28943	0.114122	0.181863	0.110541	Ell	1
GO:0030574	GO:0030574	collagen catabolic process	1/70	50/28943	0.114122	0.181863	0.110541	Itgb1	1
GO:0035305	GO:0035305	negative regulation of dephosphorylation	1/70	50/28943	0.114122	0.181863	0.110541	Chp1	1
GO:0043618	GO:0043618	regulation of transcription from RNA polymerase II promoter in response to stress	1/70	50/28943	0.114122	0.181863	0.110541	Notch1	1
GO:1901021	GO:1901021	positive regulation of calcium ion transmembrane transporter activity	1/70	50/28943	0.114122	0.181863	0.110541	Slc9a1	1
GO:1902743	GO:1902743	regulation of lamellipodium organization	1/70	50/28943	0.114122	0.181863	0.110541	Epha2	1
GO:1903018	GO:1903018	regulation of glycoprotein metabolic process	1/70	50/28943	0.114122	0.181863	0.110541	Chp1	1
GO:0071241	GO:0071241	cellular response to inorganic substance	2/70	241/28943	0.115554	0.183975	0.111824	Add1/Slc12a2	2
GO:0097352	GO:0097352	autophagosome maturation	1/70	51/28943	0.116269	0.184891	0.112381	Snap29	1
GO:0071560	GO:0071560	cellular response to transforming growth factor beta stimulus	2/70	242/28943	0.116342	0.184891	0.112381	Itga3/Wwox	2
GO:0097529	GO:0097529	myeloid leukocyte migration	2/70	243/28943	0.117132	0.185976	0.113041	Cxadr/Trpv4	2
GO:0045664	GO:0045664	regulation of neuron differentiation	2/70	244/28943	0.117923	0.18681	0.113548	Itgb1/Notch1	2
GO:0051403	GO:0051403	stress-activated MAPK cascade	2/70	244/28943	0.117923	0.18681	0.113548	Dlg1/Trpv4	2
GO:0019083	GO:0019083	viral transcription	1/70	52/28943	0.11841	0.18681	0.113548	Notch1	1
GO:0042307	GO:0042307	positive regulation of protein import into nucleus	1/70	52/28943	0.11841	0.18681	0.113548	Jup	1
GO:0043268	GO:0043268	positive regulation of potassium ion transport	1/70	52/28943	0.11841	0.18681	0.113548	Dlg1	1
GO:0060251	GO:0060251	regulation of glial cell proliferation	1/70	52/28943	0.11841	0.18681	0.113548	Notch1	1
GO:0061005	GO:0061005	cell differentiation involved in kidney development	1/70	52/28943	0.11841	0.18681	0.113548	Notch1	1
GO:0050808	GO:0050808	synapse organization	3/70	496/28943	0.118698	0.186952	0.113634	Itga3/Ppfibp1/Baiap2	3
GO:0048762	GO:0048762	mesenchymal cell differentiation	2/70	245/28943	0.118715	0.186952	0.113634	Phactr4/Notch1	2
GO:0002573	GO:0002573	myeloid leukocyte differentiation	2/70	246/28943	0.119509	0.187692	0.114083	Tjp2/Epha2	2
GO:0036293	GO:0036293	response to decreased oxygen levels	2/70	246/28943	0.119509	0.187692	0.114083	Notch1/Slc9a1	2
GO:0071559	GO:0071559	response to transforming growth factor beta	2/70	246/28943	0.119509	0.187692	0.114083	Itga3/Wwox	2
GO:0010828	GO:0010828	positive regulation of glucose transmembrane transport	1/70	53/28943	0.120546	0.188129	0.11435	Ocln	1
GO:0030850	GO:0030850	prostate gland development	1/70	53/28943	0.120546	0.188129	0.11435	Notch1	1
GO:0032968	GO:0032968	positive regulation of transcription elongation by RNA polymerase II	1/70	53/28943	0.120546	0.188129	0.11435	Ell	1
GO:0034605	GO:0034605	cellular response to heat	1/70	53/28943	0.120546	0.188129	0.11435	Trpv4	1
GO:0045907	GO:0045907	positive regulation of vasoconstriction	1/70	53/28943	0.120546	0.188129	0.11435	Add3	1
GO:0060412	GO:0060412	ventricular septum morphogenesis	1/70	53/28943	0.120546	0.188129	0.11435	Notch1	1
GO:0061756	GO:0061756	leukocyte adhesion to vascular endothelial cell	1/70	53/28943	0.120546	0.188129	0.11435	Itgb1	1
GO:0060828	GO:0060828	regulation of canonical Wnt signaling pathway	2/70	249/28943	0.121898	0.19007	0.115529	Ctnnd1/Notch1	2
GO:0035272	GO:0035272	exocrine system development	1/70	54/28943	0.122677	0.190258	0.115644	Ctnnd1	1
GO:0038066	GO:0038066	p38MAPK cascade	1/70	54/28943	0.122677	0.190258	0.115644	Dlg1	1
GO:0045687	GO:0045687	positive regulation of glial cell differentiation	1/70	54/28943	0.122677	0.190258	0.115644	Notch1	1
GO:0048247	GO:0048247	lymphocyte chemotaxis	1/70	54/28943	0.122677	0.190258	0.115644	Slc12a2	1
GO:0048483	GO:0048483	autonomic nervous system development	1/70	54/28943	0.122677	0.190258	0.115644	Phactr4	1
GO:0051293	GO:0051293	establishment of spindle localization	1/70	54/28943	0.122677	0.190258	0.115644	Itgb1	1
GO:1903320	GO:1903320	regulation of protein modification by small protein conjugation or removal	2/70	252/28943	0.1243	0.192012	0.11671	Chp1/Sqstm1	2
GO:0007019	GO:0007019	microtubule depolymerization	1/70	55/28943	0.124803	0.192012	0.11671	Trpv4	1
GO:0010712	GO:0010712	regulation of collagen metabolic process	1/70	55/28943	0.124803	0.192012	0.11671	Itgb1	1
GO:0043620	GO:0043620	regulation of DNA-templated transcription in response to stress	1/70	55/28943	0.124803	0.192012	0.11671	Notch1	1
GO:0045933	GO:0045933	positive regulation of muscle contraction	1/70	55/28943	0.124803	0.192012	0.11671	Trpv4	1
GO:0048546	GO:0048546	digestive tract morphogenesis	1/70	55/28943	0.124803	0.192012	0.11671	Notch1	1
GO:0051480	GO:0051480	regulation of cytosolic calcium ion concentration	1/70	55/28943	0.124803	0.192012	0.11671	Atp2b1	1
GO:0055010	GO:0055010	ventricular cardiac muscle tissue morphogenesis	1/70	55/28943	0.124803	0.192012	0.11671	Notch1	1
GO:0072132	GO:0072132	mesenchyme morphogenesis	1/70	55/28943	0.124803	0.192012	0.11671	Notch1	1
GO:0031098	GO:0031098	stress-activated protein kinase signaling cascade	2/70	254/28943	0.125907	0.19354	0.117638	Dlg1/Trpv4	2
GO:0045604	GO:0045604	regulation of epidermal cell differentiation	1/70	56/28943	0.126923	0.194243	0.118065	Notch1	1
GO:0048713	GO:0048713	regulation of oligodendrocyte differentiation	1/70	56/28943	0.126923	0.194243	0.118065	Notch1	1
GO:0061001	GO:0061001	regulation of dendritic spine morphogenesis	1/70	56/28943	0.126923	0.194243	0.118065	Baiap2	1
GO:0070169	GO:0070169	positive regulation of biomineral tissue development	1/70	56/28943	0.126923	0.194243	0.118065	Atp2b1	1
GO:1900271	GO:1900271	regulation of long-term synaptic potentiation	1/70	56/28943	0.126923	0.194243	0.118065	Sqstm1	1
GO:0044843	GO:0044843	cell cycle G1/S phase transition	2/70	257/28943	0.128328	0.195927	0.119089	Itgb1/Dlg1	2
GO:0002762	GO:0002762	negative regulation of myeloid leukocyte differentiation	1/70	57/28943	0.129039	0.195927	0.119089	Tjp2	1
GO:0030514	GO:0030514	negative regulation of BMP signaling pathway	1/70	57/28943	0.129039	0.195927	0.119089	Notch1	1
GO:0030857	GO:0030857	negative regulation of epithelial cell differentiation	1/70	57/28943	0.129039	0.195927	0.119089	Notch1	1
GO:0031646	GO:0031646	positive regulation of nervous system process	1/70	57/28943	0.129039	0.195927	0.119089	Pard3	1
GO:0045010	GO:0045010	actin nucleation	1/70	57/28943	0.129039	0.195927	0.119089	Hip1r	1
GO:0061383	GO:0061383	trabecula morphogenesis	1/70	57/28943	0.129039	0.195927	0.119089	Notch1	1
GO:0110151	GO:0110151	positive regulation of biomineralization	1/70	57/28943	0.129039	0.195927	0.119089	Atp2b1	1
GO:1903053	GO:1903053	regulation of extracellular matrix organization	1/70	57/28943	0.129039	0.195927	0.119089	Notch1	1
GO:0099003	GO:0099003	vesicle-mediated transport in synapse	2/70	260/28943	0.130759	0.197749	0.120196	Snap23/Snap29	2
GO:1901988	GO:1901988	negative regulation of cell cycle phase transition	2/70	260/28943	0.130759	0.197749	0.120196	Dlg1/Apbb2	2
GO:0003170	GO:0003170	heart valve development	1/70	58/28943	0.13115	0.197749	0.120196	Notch1	1
GO:0014014	GO:0014014	negative regulation of gliogenesis	1/70	58/28943	0.13115	0.197749	0.120196	Notch1	1
GO:0043030	GO:0043030	regulation of macrophage activation	1/70	58/28943	0.13115	0.197749	0.120196	Myo18a	1
GO:0043330	GO:0043330	response to exogenous dsRNA	1/70	58/28943	0.13115	0.197749	0.120196	Slc3a2	1
GO:0044058	GO:0044058	regulation of digestive system process	1/70	58/28943	0.13115	0.197749	0.120196	Hip1r	1
GO:0051496	GO:0051496	positive regulation of stress fiber assembly	1/70	58/28943	0.13115	0.197749	0.120196	Sh3pxd2b	1
GO:0010001	GO:0010001	glial cell differentiation	2/70	261/28943	0.131572	0.197871	0.12027	Pard3/Notch1	2
GO:0019058	GO:0019058	viral life cycle	2/70	261/28943	0.131572	0.197871	0.12027	Slc3a2/Notch1	2
GO:0043547	GO:0043547	positive regulation of GTPase activity	2/70	261/28943	0.131572	0.197871	0.12027	Itgb1/Epha2	2
GO:0001825	GO:0001825	blastocyst formation	1/70	59/28943	0.133255	0.198682	0.120763	Tjp1	1
GO:0007528	GO:0007528	neuromuscular junction development	1/70	59/28943	0.133255	0.198682	0.120763	Ppfibp1	1
GO:0045599	GO:0045599	negative regulation of fat cell differentiation	1/70	59/28943	0.133255	0.198682	0.120763	Trpv4	1
GO:0050775	GO:0050775	positive regulation of dendrite morphogenesis	1/70	59/28943	0.133255	0.198682	0.120763	Baiap2	1
GO:0051653	GO:0051653	spindle localization	1/70	59/28943	0.133255	0.198682	0.120763	Itgb1	1
GO:0070509	GO:0070509	calcium ion import	1/70	59/28943	0.133255	0.198682	0.120763	Trpv4	1
GO:0071103	GO:0071103	DNA conformation change	1/70	59/28943	0.133255	0.198682	0.120763	Top3a	1
GO:0071622	GO:0071622	regulation of granulocyte chemotaxis	1/70	59/28943	0.133255	0.198682	0.120763	Trpv4	1
GO:0098815	GO:0098815	modulation of excitatory postsynaptic potential	1/70	59/28943	0.133255	0.198682	0.120763	Baiap2	1
GO:1900024	GO:1900024	regulation of substrate adhesion-dependent cell spreading	1/70	59/28943	0.133255	0.198682	0.120763	Triobp	1
GO:0035924	GO:0035924	cellular response to vascular endothelial growth factor stimulus	1/70	60/28943	0.135356	0.201123	0.122247	Notch1	1
GO:0046717	GO:0046717	acid secretion	1/70	60/28943	0.135356	0.201123	0.122247	Hip1r	1
GO:0050922	GO:0050922	negative regulation of chemotaxis	1/70	60/28943	0.135356	0.201123	0.122247	Notch1	1
GO:0051930	GO:0051930	regulation of sensory perception of pain	1/70	60/28943	0.135356	0.201123	0.122247	Slc9a1	1
GO:0033002	GO:0033002	muscle cell proliferation	2/70	266/28943	0.135654	0.201395	0.122412	Cxadr/Notch1	2
GO:0060541	GO:0060541	respiratory system development	2/70	267/28943	0.136474	0.202439	0.123047	Itga3/Notch1	2
GO:0032886	GO:0032886	regulation of microtubule-based process	2/70	268/28943	0.137295	0.202849	0.123296	Trpv4/Mark2	2
GO:0050730	GO:0050730	regulation of peptidyl-tyrosine phosphorylation	2/70	268/28943	0.137295	0.202849	0.123296	Itgb1/Ctnnd1	2
GO:0010812	GO:0010812	negative regulation of cell-substrate adhesion	1/70	61/28943	0.137451	0.202849	0.123296	Notch1	1
GO:0048524	GO:0048524	positive regulation of viral process	1/70	61/28943	0.137451	0.202849	0.123296	Notch1	1
GO:0051931	GO:0051931	regulation of sensory perception	1/70	61/28943	0.137451	0.202849	0.123296	Slc9a1	1
GO:0071470	GO:0071470	cellular response to osmotic stress	1/70	61/28943	0.137451	0.202849	0.123296	Trpv4	1
GO:0001947	GO:0001947	heart looping	1/70	62/28943	0.139542	0.204889	0.124537	Notch1	1
GO:0030858	GO:0030858	positive regulation of epithelial cell differentiation	1/70	62/28943	0.139542	0.204889	0.124537	Notch1	1
GO:0045778	GO:0045778	positive regulation of ossification	1/70	62/28943	0.139542	0.204889	0.124537	Atp2b1	1
GO:0046622	GO:0046622	positive regulation of organ growth	1/70	62/28943	0.139542	0.204889	0.124537	Notch1	1
GO:0090303	GO:0090303	positive regulation of wound healing	1/70	62/28943	0.139542	0.204889	0.124537	Itgb1	1
GO:0098781	GO:0098781	ncRNA transcription	1/70	62/28943	0.139542	0.204889	0.124537	Ell	1
GO:0002274	GO:0002274	myeloid leukocyte activation	2/70	272/28943	0.140591	0.206081	0.125261	Snap23/Myo18a	2
GO:0044403	GO:0044403	biological process involved in symbiotic interaction	2/70	272/28943	0.140591	0.206081	0.125261	Slc3a2/Igf2r	2
GO:0090092	GO:0090092	regulation of transmembrane receptor protein serine/threonine kinase signaling pathway	2/70	273/28943	0.141417	0.206902	0.12576	Itga3/Notch1	2
GO:0001755	GO:0001755	neural crest cell migration	1/70	63/28943	0.141627	0.206902	0.12576	Phactr4	1
GO:0043457	GO:0043457	regulation of cellular respiration	1/70	63/28943	0.141627	0.206902	0.12576	Trpv4	1
GO:0045682	GO:0045682	regulation of epidermis development	1/70	63/28943	0.141627	0.206902	0.12576	Notch1	1
GO:0001954	GO:0001954	positive regulation of cell-matrix adhesion	1/70	64/28943	0.143708	0.208887	0.126967	Jup	1
GO:0032786	GO:0032786	positive regulation of DNA-templated transcription, elongation	1/70	64/28943	0.143708	0.208887	0.126967	Ell	1
GO:0051851	GO:0051851	modulation by host of symbiont process	1/70	64/28943	0.143708	0.208887	0.126967	Igf2r	1
GO:0051893	GO:0051893	regulation of focal adhesion assembly	1/70	64/28943	0.143708	0.208887	0.126967	Peak1	1
GO:0060999	GO:0060999	positive regulation of dendritic spine development	1/70	64/28943	0.143708	0.208887	0.126967	Baiap2	1
GO:0090109	GO:0090109	regulation of cell-substrate junction assembly	1/70	64/28943	0.143708	0.208887	0.126967	Peak1	1
GO:0048193	GO:0048193	Golgi vesicle transport	2/70	278/28943	0.145566	0.210846	0.128157	Myo18a/Ykt6	2
GO:0071375	GO:0071375	cellular response to peptide hormone stimulus	2/70	278/28943	0.145566	0.210846	0.128157	Atp2b1/Slc9a1	2
GO:0003229	GO:0003229	ventricular cardiac muscle tissue development	1/70	65/28943	0.145783	0.210846	0.128157	Notch1	1
GO:0043331	GO:0043331	response to dsRNA	1/70	65/28943	0.145783	0.210846	0.128157	Slc3a2	1
GO:0048278	GO:0048278	vesicle docking	1/70	65/28943	0.145783	0.210846	0.128157	Ykt6	1
GO:0090497	GO:0090497	mesenchymal cell migration	1/70	65/28943	0.145783	0.210846	0.128157	Phactr4	1
GO:0051148	GO:0051148	negative regulation of muscle cell differentiation	1/70	66/28943	0.147854	0.213485	0.129761	Notch1	1
GO:0072678	GO:0072678	T cell migration	1/70	66/28943	0.147854	0.213485	0.129761	Slc12a2	1
GO:0051606	GO:0051606	detection of stimulus	2/70	283/28943	0.149741	0.214683	0.130489	Jup/Slc12a2	2
GO:0001658	GO:0001658	branching involved in ureteric bud morphogenesis	1/70	67/28943	0.14992	0.214683	0.130489	Dlg1	1
GO:0001707	GO:0001707	mesoderm formation	1/70	67/28943	0.14992	0.214683	0.130489	Epha2	1
GO:0002227	GO:0002227	innate immune response in mucosa	1/70	67/28943	0.14992	0.214683	0.130489	Rpl39	1
GO:0006611	GO:0006611	protein export from nucleus	1/70	67/28943	0.14992	0.214683	0.130489	Chp1	1
GO:0007032	GO:0007032	endosome organization	1/70	67/28943	0.14992	0.214683	0.130489	Sqstm1	1
GO:0032387	GO:0032387	negative regulation of intracellular transport	1/70	67/28943	0.14992	0.214683	0.130489	Chp1	1
GO:0050891	GO:0050891	multicellular organismal water homeostasis	1/70	67/28943	0.14992	0.214683	0.130489	Trpv4	1
GO:0060350	GO:0060350	endochondral bone morphogenesis	1/70	67/28943	0.14992	0.214683	0.130489	Trpv4	1
GO:1905517	GO:1905517	macrophage migration	1/70	67/28943	0.14992	0.214683	0.130489	Trpv4	1
GO:0006801	GO:0006801	superoxide metabolic process	1/70	68/28943	0.15198	0.21674	0.13174	Sh3pxd2b	1
GO:0032233	GO:0032233	positive regulation of actin filament bundle assembly	1/70	68/28943	0.15198	0.21674	0.13174	Sh3pxd2b	1
GO:0046427	GO:0046427	positive regulation of receptor signaling pathway via JAK-STAT	1/70	68/28943	0.15198	0.21674	0.13174	Notch1	1
GO:0061371	GO:0061371	determination of heart left/right asymmetry	1/70	68/28943	0.15198	0.21674	0.13174	Notch1	1
GO:0061951	GO:0061951	establishment of protein localization to plasma membrane	1/70	68/28943	0.15198	0.21674	0.13174	Gorasp2	1
GO:0003143	GO:0003143	embryonic heart tube morphogenesis	1/70	69/28943	0.154036	0.218774	0.132976	Notch1	1
GO:0006940	GO:0006940	regulation of smooth muscle contraction	1/70	69/28943	0.154036	0.218774	0.132976	Atp2b1	1
GO:0045668	GO:0045668	negative regulation of osteoblast differentiation	1/70	69/28943	0.154036	0.218774	0.132976	Notch1	1
GO:0046324	GO:0046324	regulation of glucose import	1/70	69/28943	0.154036	0.218774	0.132976	Ocln	1
GO:0150116	GO:0150116	regulation of cell-substrate junction organization	1/70	69/28943	0.154036	0.218774	0.132976	Peak1	1
GO:0035904	GO:0035904	aorta development	1/70	70/28943	0.156087	0.220964	0.134307	Notch1	1
GO:0042058	GO:0042058	regulation of epidermal growth factor receptor signaling pathway	1/70	70/28943	0.156087	0.220964	0.134307	Hip1r	1
GO:0045600	GO:0045600	positive regulation of fat cell differentiation	1/70	70/28943	0.156087	0.220964	0.134307	Sh3pxd2b	1
GO:0150076	GO:0150076	neuroinflammatory response	1/70	70/28943	0.156087	0.220964	0.134307	Itgb1	1
GO:0030072	GO:0030072	peptide hormone secretion	2/70	291/28943	0.15647	0.221326	0.134527	Trpv4/Rab11fip5	2
GO:0006874	GO:0006874	cellular calcium ion homeostasis	2/70	292/28943	0.157315	0.222231	0.135077	Atp2b1/Trpv4	2
GO:0010761	GO:0010761	fibroblast migration	1/70	71/28943	0.158133	0.222231	0.135077	Itgb1	1
GO:0014009	GO:0014009	glial cell proliferation	1/70	71/28943	0.158133	0.222231	0.135077	Notch1	1
GO:0030239	GO:0030239	myofibril assembly	1/70	71/28943	0.158133	0.222231	0.135077	Itgb1	1
GO:0042733	GO:0042733	embryonic digit morphogenesis	1/70	71/28943	0.158133	0.222231	0.135077	Notch1	1
GO:0043303	GO:0043303	mast cell degranulation	1/70	71/28943	0.158133	0.222231	0.135077	Snap23	1
GO:0048332	GO:0048332	mesoderm morphogenesis	1/70	71/28943	0.158133	0.222231	0.135077	Epha2	1
GO:0060986	GO:0060986	endocrine hormone secretion	1/70	71/28943	0.158133	0.222231	0.135077	Rab11fip5	1
GO:0046579	GO:0046579	positive regulation of Ras protein signal transduction	1/70	72/28943	0.160174	0.223831	0.13605	Notch1	1
GO:0055002	GO:0055002	striated muscle cell development	1/70	72/28943	0.160174	0.223831	0.13605	Itgb1	1
GO:0055008	GO:0055008	cardiac muscle tissue morphogenesis	1/70	72/28943	0.160174	0.223831	0.13605	Notch1	1
GO:0070613	GO:0070613	regulation of protein processing	1/70	72/28943	0.160174	0.223831	0.13605	Ctnnd1	1
GO:0071868	GO:0071868	cellular response to monoamine stimulus	1/70	72/28943	0.160174	0.223831	0.13605	Slc9a1	1
GO:0071870	GO:0071870	cellular response to catecholamine stimulus	1/70	72/28943	0.160174	0.223831	0.13605	Slc9a1	1
GO:2000134	GO:2000134	negative regulation of G1/S transition of mitotic cell cycle	1/70	72/28943	0.160174	0.223831	0.13605	Dlg1	1
GO:0010038	GO:0010038	response to metal ion	2/70	296/28943	0.160705	0.224152	0.136245	Add1/Slc12a2	2
GO:0051924	GO:0051924	regulation of calcium ion transport	2/70	296/28943	0.160705	0.224152	0.136245	Atp2b1/Slc9a1	2
GO:0001818	GO:0001818	negative regulation of cytokine production	2/70	297/28943	0.161555	0.224152	0.136245	Atp2b1/Epha2	2
GO:0002448	GO:0002448	mast cell mediated immunity	1/70	73/28943	0.16221	0.224152	0.136245	Snap23	1
GO:0008333	GO:0008333	endosome to lysosome transport	1/70	73/28943	0.16221	0.224152	0.136245	Hgs	1
GO:0008542	GO:0008542	visual learning	1/70	73/28943	0.16221	0.224152	0.136245	Itgb1	1
GO:0017156	GO:0017156	calcium-ion regulated exocytosis	1/70	73/28943	0.16221	0.224152	0.136245	Notch1	1
GO:0019080	GO:0019080	viral gene expression	1/70	73/28943	0.16221	0.224152	0.136245	Notch1	1
GO:0034394	GO:0034394	protein localization to cell surface	1/70	73/28943	0.16221	0.224152	0.136245	Rab11fip5	1
GO:0042274	GO:0042274	ribosomal small subunit biogenesis	1/70	73/28943	0.16221	0.224152	0.136245	Rps17	1
GO:0060997	GO:0060997	dendritic spine morphogenesis	1/70	73/28943	0.16221	0.224152	0.136245	Baiap2	1
GO:1904894	GO:1904894	positive regulation of receptor signaling pathway via STAT	1/70	73/28943	0.16221	0.224152	0.136245	Notch1	1
GO:1990868	GO:1990868	response to chemokine	1/70	73/28943	0.16221	0.224152	0.136245	Slc12a2	1
GO:1990869	GO:1990869	cellular response to chemokine	1/70	73/28943	0.16221	0.224152	0.136245	Slc12a2	1
GO:0002790	GO:0002790	peptide secretion	2/70	299/28943	0.163256	0.225418	0.137015	Trpv4/Rab11fip5	2
GO:0002279	GO:0002279	mast cell activation involved in immune response	1/70	74/28943	0.164242	0.225881	0.137296	Snap23	1
GO:0034243	GO:0034243	regulation of transcription elongation by RNA polymerase II	1/70	74/28943	0.164242	0.225881	0.137296	Ell	1
GO:0042982	GO:0042982	amyloid precursor protein metabolic process	1/70	74/28943	0.164242	0.225881	0.137296	Dlg1	1
GO:0046824	GO:0046824	positive regulation of nucleocytoplasmic transport	1/70	74/28943	0.164242	0.225881	0.137296	Jup	1
GO:0060675	GO:0060675	ureteric bud morphogenesis	1/70	74/28943	0.164242	0.225881	0.137296	Dlg1	1
GO:0008037	GO:0008037	cell recognition	2/70	302/28943	0.165815	0.227408	0.138224	Dlg1/Myo18a	2
GO:0010948	GO:0010948	negative regulation of cell cycle process	2/70	302/28943	0.165815	0.227408	0.138224	Dlg1/Apbb2	2
GO:0030104	GO:0030104	water homeostasis	1/70	75/28943	0.166268	0.227408	0.138224	Trpv4	1
GO:0048645	GO:0048645	animal organ formation	1/70	75/28943	0.166268	0.227408	0.138224	Notch1	1
GO:0071867	GO:0071867	response to monoamine	1/70	75/28943	0.166268	0.227408	0.138224	Slc9a1	1
GO:0071869	GO:0071869	response to catecholamine	1/70	75/28943	0.166268	0.227408	0.138224	Slc9a1	1
GO:1901184	GO:1901184	regulation of ERBB signaling pathway	1/70	75/28943	0.166268	0.227408	0.138224	Hip1r	1
GO:0060485	GO:0060485	mesenchyme development	2/70	304/28943	0.167525	0.228947	0.139159	Phactr4/Notch1	2
GO:0006900	GO:0006900	vesicle budding from membrane	1/70	76/28943	0.16829	0.229395	0.139432	Myo18a	1
GO:0007422	GO:0007422	peripheral nervous system development	1/70	76/28943	0.16829	0.229395	0.139432	Pard3	1
GO:0061045	GO:0061045	negative regulation of wound healing	1/70	76/28943	0.16829	0.229395	0.139432	Slc12a2	1
GO:0070482	GO:0070482	response to oxygen levels	2/70	305/28943	0.168382	0.229395	0.139432	Notch1/Slc9a1	2
GO:0001756	GO:0001756	somitogenesis	1/70	77/28943	0.170307	0.230392	0.140037	Notch1	1
GO:0002090	GO:0002090	regulation of receptor internalization	1/70	77/28943	0.170307	0.230392	0.140037	Pard3	1
GO:0002437	GO:0002437	inflammatory response to antigenic stimulus	1/70	77/28943	0.170307	0.230392	0.140037	Notch1	1
GO:0007492	GO:0007492	endoderm development	1/70	77/28943	0.170307	0.230392	0.140037	Notch1	1
GO:0007632	GO:0007632	visual behavior	1/70	77/28943	0.170307	0.230392	0.140037	Itgb1	1
GO:0010822	GO:0010822	positive regulation of mitochondrion organization	1/70	77/28943	0.170307	0.230392	0.140037	Hip1r	1
GO:0043113	GO:0043113	receptor clustering	1/70	77/28943	0.170307	0.230392	0.140037	Dlg1	1
GO:0060976	GO:0060976	coronary vasculature development	1/70	77/28943	0.170307	0.230392	0.140037	Notch1	1
GO:1903317	GO:1903317	regulation of protein maturation	1/70	77/28943	0.170307	0.230392	0.140037	Ctnnd1	1
GO:0019932	GO:0019932	second-messenger-mediated signaling	2/70	309/28943	0.171814	0.232209	0.141142	Chp1/Slc9a1	2
GO:0006919	GO:0006919	activation of cysteine-type endopeptidase activity involved in apoptotic process	1/70	78/28943	0.172319	0.232209	0.141142	Hip1r	1
GO:0042130	GO:0042130	negative regulation of T cell proliferation	1/70	78/28943	0.172319	0.232209	0.141142	Dlg1	1
GO:0071277	GO:0071277	cellular response to calcium ion	1/70	78/28943	0.172319	0.232209	0.141142	Add1	1
GO:0072171	GO:0072171	mesonephric tubule morphogenesis	1/70	78/28943	0.172319	0.232209	0.141142	Dlg1	1
GO:0097193	GO:0097193	intrinsic apoptotic signaling pathway	2/70	310/28943	0.172674	0.232508	0.141324	Wwox/Epha2	2
GO:0051057	GO:0051057	positive regulation of small GTPase mediated signal transduction	1/70	79/28943	0.174326	0.234282	0.142402	Notch1	1
GO:1903036	GO:1903036	positive regulation of response to wounding	1/70	79/28943	0.174326	0.234282	0.142402	Itgb1	1
GO:0030336	GO:0030336	negative regulation of cell migration	2/70	312/28943	0.174396	0.234282	0.142402	Notch1/Jup	2
GO:0009988	GO:0009988	cell-cell recognition	1/70	80/28943	0.176328	0.236694	0.143868	Dlg1	1
GO:0016358	GO:0016358	dendrite development	2/70	315/28943	0.176985	0.237392	0.144292	Itgb1/Baiap2	2
GO:0002385	GO:0002385	mucosal immune response	1/70	81/28943	0.178326	0.237905	0.144604	Rpl39	1
GO:0032088	GO:0032088	negative regulation of NF-kappaB transcription factor activity	1/70	81/28943	0.178326	0.237905	0.144604	Chp1	1
GO:0033209	GO:0033209	tumor necrosis factor-mediated signaling pathway	1/70	81/28943	0.178326	0.237905	0.144604	Tjp2	1
GO:0045123	GO:0045123	cellular extravasation	1/70	81/28943	0.178326	0.237905	0.144604	Itgb1	1
GO:0048663	GO:0048663	neuron fate commitment	1/70	81/28943	0.178326	0.237905	0.144604	Notch1	1
GO:0048844	GO:0048844	artery morphogenesis	1/70	81/28943	0.178326	0.237905	0.144604	Notch1	1
GO:0051145	GO:0051145	smooth muscle cell differentiation	1/70	81/28943	0.178326	0.237905	0.144604	Notch1	1
GO:0003208	GO:0003208	cardiac ventricle morphogenesis	1/70	82/28943	0.180319	0.24001	0.145884	Notch1	1
GO:0050709	GO:0050709	negative regulation of protein secretion	1/70	82/28943	0.180319	0.24001	0.145884	Rab11fip5	1
GO:1902807	GO:1902807	negative regulation of cell cycle G1/S phase transition	1/70	82/28943	0.180319	0.24001	0.145884	Dlg1	1
GO:0015833	GO:0015833	peptide transport	2/70	320/28943	0.181313	0.24078	0.146352	Trpv4/Rab11fip5	2
GO:0018108	GO:0018108	peptidyl-tyrosine phosphorylation	2/70	320/28943	0.181313	0.24078	0.146352	Itgb1/Ctnnd1	2
GO:0072503	GO:0072503	cellular divalent inorganic cation homeostasis	2/70	320/28943	0.181313	0.24078	0.146352	Atp2b1/Trpv4	2
GO:0007611	GO:0007611	learning or memory	2/70	321/28943	0.18218	0.241178	0.146594	Itga3/Itgb1	2
GO:0032722	GO:0032722	positive regulation of chemokine production	1/70	83/28943	0.182307	0.241178	0.146594	Trpv4	1
GO:0046785	GO:0046785	microtubule polymerization	1/70	83/28943	0.182307	0.241178	0.146594	Trpv4	1
GO:0070373	GO:0070373	negative regulation of ERK1 and ERK2 cascade	1/70	83/28943	0.182307	0.241178	0.146594	Dlg1	1
GO:1904888	GO:1904888	cranial skeletal system development	1/70	83/28943	0.182307	0.241178	0.146594	Sh3pxd2b	1
GO:0018212	GO:0018212	peptidyl-tyrosine modification	2/70	322/28943	0.183049	0.241791	0.146966	Itgb1/Ctnnd1	2
GO:1901653	GO:1901653	cellular response to peptide	2/70	322/28943	0.183049	0.241791	0.146966	Atp2b1/Slc9a1	2
GO:0042147	GO:0042147	retrograde transport, endosome to Golgi	1/70	84/28943	0.18429	0.242509	0.147403	Ykt6	1
GO:0060998	GO:0060998	regulation of dendritic spine development	1/70	84/28943	0.18429	0.242509	0.147403	Baiap2	1
GO:0072332	GO:0072332	intrinsic apoptotic signaling pathway by p53 class mediator	1/70	84/28943	0.18429	0.242509	0.147403	Wwox	1
GO:1900076	GO:1900076	regulation of cellular response to insulin stimulus	1/70	84/28943	0.18429	0.242509	0.147403	Atp2b1	1
GO:1903510	GO:1903510	mucopolysaccharide metabolic process	1/70	84/28943	0.18429	0.242509	0.147403	Slc9a1	1
GO:0048608	GO:0048608	reproductive structure development	2/70	324/28943	0.184787	0.242795	0.147577	Dlg1/Notch1	2
GO:0055074	GO:0055074	calcium ion homeostasis	2/70	324/28943	0.184787	0.242795	0.147577	Atp2b1/Trpv4	2
GO:0002251	GO:0002251	organ or tissue specific immune response	1/70	85/28943	0.186269	0.244004	0.148311	Rpl39	1
GO:0045670	GO:0045670	regulation of osteoclast differentiation	1/70	85/28943	0.186269	0.244004	0.148311	Tjp2	1
GO:0046323	GO:0046323	glucose import	1/70	85/28943	0.186269	0.244004	0.148311	Ocln	1
GO:0060411	GO:0060411	cardiac septum morphogenesis	1/70	85/28943	0.186269	0.244004	0.148311	Notch1	1
GO:0002067	GO:0002067	glandular epithelial cell differentiation	1/70	86/28943	0.188243	0.244964	0.148895	Notch1	1
GO:0003151	GO:0003151	outflow tract morphogenesis	1/70	86/28943	0.188243	0.244964	0.148895	Notch1	1
GO:0010921	GO:0010921	regulation of phosphatase activity	1/70	86/28943	0.188243	0.244964	0.148895	Chp1	1
GO:0014015	GO:0014015	positive regulation of gliogenesis	1/70	86/28943	0.188243	0.244964	0.148895	Notch1	1
GO:0045661	GO:0045661	regulation of myoblast differentiation	1/70	86/28943	0.188243	0.244964	0.148895	Notch1	1
GO:0048041	GO:0048041	focal adhesion assembly	1/70	86/28943	0.188243	0.244964	0.148895	Peak1	1
GO:0060415	GO:0060415	muscle tissue morphogenesis	1/70	86/28943	0.188243	0.244964	0.148895	Notch1	1
GO:0072078	GO:0072078	nephron tubule morphogenesis	1/70	86/28943	0.188243	0.244964	0.148895	Dlg1	1
GO:0061458	GO:0061458	reproductive system development	2/70	328/28943	0.188271	0.244964	0.148895	Dlg1/Notch1	2
GO:0032784	GO:0032784	regulation of DNA-templated transcription elongation	1/70	87/28943	0.190212	0.247119	0.150205	Ell	1
GO:0048708	GO:0048708	astrocyte differentiation	1/70	87/28943	0.190212	0.247119	0.150205	Notch1	1
GO:0018105	GO:0018105	peptidyl-serine phosphorylation	2/70	332/28943	0.191765	0.248741	0.15119	Mark2/Mark3	2
GO:0003281	GO:0003281	ventricular septum development	1/70	88/28943	0.192176	0.248741	0.15119	Notch1	1
GO:0030500	GO:0030500	regulation of bone mineralization	1/70	88/28943	0.192176	0.248741	0.15119	Atp2b1	1
GO:0072088	GO:0072088	nephron epithelium morphogenesis	1/70	88/28943	0.192176	0.248741	0.15119	Dlg1	1
GO:2000736	GO:2000736	regulation of stem cell differentiation	1/70	88/28943	0.192176	0.248741	0.15119	Notch1	1
GO:0001738	GO:0001738	morphogenesis of a polarized epithelium	1/70	89/28943	0.194136	0.25053	0.152278	Ctnnd1	1
GO:0006368	GO:0006368	transcription elongation by RNA polymerase II promoter	1/70	89/28943	0.194136	0.25053	0.152278	Ell	1
GO:0010827	GO:0010827	regulation of glucose transmembrane transport	1/70	89/28943	0.194136	0.25053	0.152278	Ocln	1
GO:0014032	GO:0014032	neural crest cell development	1/70	89/28943	0.194136	0.25053	0.152278	Phactr4	1
GO:0008593	GO:0008593	regulation of Notch signaling pathway	1/70	90/28943	0.196091	0.252491	0.15347	Notch1	1
GO:0045995	GO:0045995	regulation of embryonic development	1/70	90/28943	0.196091	0.252491	0.15347	Notch1	1
GO:0072028	GO:0072028	nephron morphogenesis	1/70	90/28943	0.196091	0.252491	0.15347	Dlg1	1
GO:0032386	GO:0032386	regulation of intracellular transport	2/70	339/28943	0.1979	0.254248	0.154538	Chp1/Jup	2
GO:0046888	GO:0046888	negative regulation of hormone secretion	1/70	91/28943	0.198041	0.254248	0.154538	Rab11fip5	1
GO:0050766	GO:0050766	positive regulation of phagocytosis	1/70	91/28943	0.198041	0.254248	0.154538	Myo18a	1
GO:0060079	GO:0060079	excitatory postsynaptic potential	1/70	91/28943	0.198041	0.254248	0.154538	Baiap2	1
GO:0071216	GO:0071216	cellular response to biotic stimulus	2/70	340/28943	0.198778	0.255006	0.154999	Notch1/Slc12a2	2
GO:0031110	GO:0031110	regulation of microtubule polymerization or depolymerization	1/70	92/28943	0.199987	0.255612	0.155367	Trpv4	1
GO:0035050	GO:0035050	embryonic heart tube development	1/70	92/28943	0.199987	0.255612	0.155367	Notch1	1
GO:0045638	GO:0045638	negative regulation of myeloid cell differentiation	1/70	92/28943	0.199987	0.255612	0.155367	Tjp2	1
GO:0061333	GO:0061333	renal tubule morphogenesis	1/70	92/28943	0.199987	0.255612	0.155367	Dlg1	1
GO:1900182	GO:1900182	positive regulation of protein localization to nucleus	1/70	92/28943	0.199987	0.255612	0.155367	Jup	1
GO:0048814	GO:0048814	regulation of dendrite morphogenesis	1/70	93/28943	0.201928	0.257904	0.15676	Baiap2	1
GO:0035914	GO:0035914	skeletal muscle cell differentiation	1/70	94/28943	0.203864	0.259804	0.157915	Notch1	1
GO:0048644	GO:0048644	muscle organ morphogenesis	1/70	94/28943	0.203864	0.259804	0.157915	Notch1	1
GO:1903035	GO:1903035	negative regulation of response to wounding	1/70	94/28943	0.203864	0.259804	0.157915	Slc12a2	1
GO:0008589	GO:0008589	regulation of smoothened signaling pathway	1/70	95/28943	0.205796	0.261498	0.158945	Ctnna1	1
GO:0045069	GO:0045069	regulation of viral genome replication	1/70	95/28943	0.205796	0.261498	0.158945	Notch1	1
GO:0045685	GO:0045685	regulation of glial cell differentiation	1/70	95/28943	0.205796	0.261498	0.158945	Notch1	1
GO:0050672	GO:0050672	negative regulation of lymphocyte proliferation	1/70	95/28943	0.205796	0.261498	0.158945	Dlg1	1
GO:0007044	GO:0007044	cell-substrate junction assembly	1/70	96/28943	0.207723	0.263177	0.159965	Peak1	1
GO:0010717	GO:0010717	regulation of epithelial to mesenchymal transition	1/70	96/28943	0.207723	0.263177	0.159965	Notch1	1
GO:0032945	GO:0032945	negative regulation of mononuclear cell proliferation	1/70	96/28943	0.207723	0.263177	0.159965	Dlg1	1
GO:0061053	GO:0061053	somite development	1/70	96/28943	0.207723	0.263177	0.159965	Notch1	1
GO:0043087	GO:0043087	regulation of GTPase activity	2/70	351/28943	0.208473	0.263934	0.160425	Itgb1/Epha2	2
GO:0035773	GO:0035773	insulin secretion involved in cellular response to glucose stimulus	1/70	97/28943	0.209646	0.265033	0.161093	Rab11fip5	1
GO:0061515	GO:0061515	myeloid cell development	1/70	97/28943	0.209646	0.265033	0.161093	Tjp2	1
GO:0042886	GO:0042886	amide transport	2/70	353/28943	0.210241	0.265592	0.161433	Trpv4/Rab11fip5	2
GO:0018209	GO:0018209	peptidyl-serine modification	2/70	354/28943	0.211126	0.266516	0.161995	Mark2/Mark3	2
GO:0120162	GO:0120162	positive regulation of cold-induced thermogenesis	1/70	98/28943	0.211564	0.266875	0.162213	Ebf2	1
GO:0002532	GO:0002532	production of molecular mediator involved in inflammatory response	1/70	99/28943	0.213477	0.26812	0.16297	Snap23	1
GO:0002690	GO:0002690	positive regulation of leukocyte chemotaxis	1/70	99/28943	0.213477	0.26812	0.16297	Trpv4	1
GO:0045576	GO:0045576	mast cell activation	1/70	99/28943	0.213477	0.26812	0.16297	Snap23	1
GO:0048864	GO:0048864	stem cell development	1/70	99/28943	0.213477	0.26812	0.16297	Phactr4	1
GO:1901019	GO:1901019	regulation of calcium ion transmembrane transporter activity	1/70	99/28943	0.213477	0.26812	0.16297	Slc9a1	1
GO:2001237	GO:2001237	negative regulation of extrinsic apoptotic signaling pathway	1/70	99/28943	0.213477	0.26812	0.16297	Ctnna1	1
GO:0045862	GO:0045862	positive regulation of proteolysis	2/70	357/28943	0.213783	0.26831	0.163085	Ctnnd1/Hip1r	2
GO:0050890	GO:0050890	cognition	2/70	358/28943	0.214669	0.269227	0.163643	Itga3/Itgb1	2
GO:0072507	GO:0072507	divalent inorganic cation homeostasis	2/70	359/28943	0.215556	0.270144	0.1642	Atp2b1/Trpv4	2
GO:0009798	GO:0009798	axis specification	1/70	101/28943	0.21729	0.27173	0.165164	Notch1	1
GO:0032147	GO:0032147	activation of protein kinase activity	1/70	101/28943	0.21729	0.27173	0.165164	Dlg1	1
GO:0043299	GO:0043299	leukocyte degranulation	1/70	101/28943	0.21729	0.27173	0.165164	Snap23	1
GO:0042063	GO:0042063	gliogenesis	2/70	363/28943	0.219106	0.272927	0.165891	Pard3/Notch1	2
GO:0009408	GO:0009408	response to heat	1/70	102/28943	0.21919	0.272927	0.165891	Trpv4	1
GO:0014033	GO:0014033	neural crest cell differentiation	1/70	102/28943	0.21919	0.272927	0.165891	Phactr4	1
GO:0060021	GO:0060021	roof of mouth development	1/70	102/28943	0.21919	0.272927	0.165891	Dlg1	1
GO:0099565	GO:0099565	chemical synaptic transmission, postsynaptic	1/70	102/28943	0.21919	0.272927	0.165891	Baiap2	1
GO:0150115	GO:0150115	cell-substrate junction organization	1/70	102/28943	0.21919	0.272927	0.165891	Peak1	1
GO:0030593	GO:0030593	neutrophil chemotaxis	1/70	103/28943	0.221085	0.274303	0.166728	Cxadr	1
GO:0032418	GO:0032418	lysosome localization	1/70	103/28943	0.221085	0.274303	0.166728	Snap23	1
GO:0046330	GO:0046330	positive regulation of JNK cascade	1/70	103/28943	0.221085	0.274303	0.166728	Trpv4	1
GO:0070664	GO:0070664	negative regulation of leukocyte proliferation	1/70	103/28943	0.221085	0.274303	0.166728	Dlg1	1
GO:1990849	GO:1990849	vacuolar localization	1/70	103/28943	0.221085	0.274303	0.166728	Snap23	1
GO:0000045	GO:0000045	autophagosome assembly	1/70	104/28943	0.222975	0.275272	0.167317	Lrba	1
GO:0007173	GO:0007173	epidermal growth factor receptor signaling pathway	1/70	104/28943	0.222975	0.275272	0.167317	Hip1r	1
GO:0042116	GO:0042116	macrophage activation	1/70	104/28943	0.222975	0.275272	0.167317	Myo18a	1
GO:0046718	GO:0046718	viral entry into host cell	1/70	104/28943	0.222975	0.275272	0.167317	Slc3a2	1
GO:0051153	GO:0051153	regulation of striated muscle cell differentiation	1/70	104/28943	0.222975	0.275272	0.167317	Notch1	1
GO:0055013	GO:0055013	cardiac muscle cell development	1/70	104/28943	0.222975	0.275272	0.167317	Cxadr	1
GO:0090630	GO:0090630	activation of GTPase activity	1/70	104/28943	0.222975	0.275272	0.167317	Epha2	1
GO:0019731	GO:0019731	antibacterial humoral response	1/70	105/28943	0.224861	0.277207	0.168493	Rpl39	1
GO:0046849	GO:0046849	bone remodeling	1/70	105/28943	0.224861	0.277207	0.168493	Epha2	1
GO:0007517	GO:0007517	muscle organ development	2/70	371/28943	0.226222	0.278538	0.169302	Itgb1/Notch1	2
GO:0001704	GO:0001704	formation of primary germ layer	1/70	106/28943	0.226743	0.278538	0.169302	Epha2	1
GO:0030203	GO:0030203	glycosaminoglycan metabolic process	1/70	106/28943	0.226743	0.278538	0.169302	Slc9a1	1
GO:0045921	GO:0045921	positive regulation of exocytosis	1/70	106/28943	0.226743	0.278538	0.169302	Hgs	1
GO:0072091	GO:0072091	regulation of stem cell proliferation	1/70	106/28943	0.226743	0.278538	0.169302	Notch1	1
GO:0001657	GO:0001657	ureteric bud development	1/70	107/28943	0.22862	0.280051	0.170222	Dlg1	1
GO:0006354	GO:0006354	DNA-templated transcription elongation	1/70	107/28943	0.22862	0.280051	0.170222	Ell	1
GO:0060993	GO:0060993	kidney morphogenesis	1/70	107/28943	0.22862	0.280051	0.170222	Dlg1	1
GO:1904427	GO:1904427	positive regulation of calcium ion transmembrane transport	1/70	107/28943	0.22862	0.280051	0.170222	Slc9a1	1
GO:0032755	GO:0032755	positive regulation of interleukin-6 production	1/70	108/28943	0.230493	0.281948	0.171374	Trpv4	1
GO:0044409	GO:0044409	entry into host	1/70	108/28943	0.230493	0.281948	0.171374	Slc3a2	1
GO:0048704	GO:0048704	embryonic skeletal system morphogenesis	1/70	109/28943	0.232361	0.28356	0.172355	Dlg1	1
GO:0060349	GO:0060349	bone morphogenesis	1/70	109/28943	0.232361	0.28356	0.172355	Trpv4	1
GO:0072676	GO:0072676	lymphocyte migration	1/70	109/28943	0.232361	0.28356	0.172355	Slc12a2	1
GO:0048167	GO:0048167	regulation of synaptic plasticity	2/70	378/28943	0.232464	0.28356	0.172355	Baiap2/Sqstm1	2
GO:0140694	GO:0140694	non-membrane-bounded organelle assembly	2/70	379/28943	0.233357	0.284449	0.172895	Itgb1/Sh3pxd2b	2
GO:0046889	GO:0046889	positive regulation of lipid biosynthetic process	1/70	110/28943	0.234224	0.284907	0.173173	Chp1	1
GO:0072163	GO:0072163	mesonephric epithelium development	1/70	110/28943	0.234224	0.284907	0.173173	Dlg1	1
GO:0072164	GO:0072164	mesonephric tubule development	1/70	110/28943	0.234224	0.284907	0.173173	Dlg1	1
GO:0099175	GO:0099175	regulation of postsynapse organization	1/70	111/28943	0.236083	0.286968	0.174426	Baiap2	1
GO:0001843	GO:0001843	neural tube closure	1/70	112/28943	0.237938	0.288818	0.17555	Phactr4	1
GO:1905037	GO:1905037	autophagosome organization	1/70	112/28943	0.237938	0.288818	0.17555	Lrba	1
GO:0045786	GO:0045786	negative regulation of cell cycle	2/70	385/28943	0.238717	0.289561	0.176002	Dlg1/Apbb2	2
GO:0001823	GO:0001823	mesonephros development	1/70	113/28943	0.239788	0.289647	0.176054	Dlg1	1
GO:0002027	GO:0002027	regulation of heart rate	1/70	113/28943	0.239788	0.289647	0.176054	Jup	1
GO:0008630	GO:0008630	intrinsic apoptotic signaling pathway in response to DNA damage	1/70	113/28943	0.239788	0.289647	0.176054	Epha2	1
GO:0043473	GO:0043473	pigmentation	1/70	113/28943	0.239788	0.289647	0.176054	Vangl1	1
GO:0060606	GO:0060606	tube closure	1/70	113/28943	0.239788	0.289647	0.176054	Phactr4	1
GO:1902106	GO:1902106	negative regulation of leukocyte differentiation	1/70	113/28943	0.239788	0.289647	0.176054	Tjp2	1
GO:0050886	GO:0050886	endocrine process	1/70	114/28943	0.241634	0.291674	0.177286	Rab11fip5	1
GO:0006909	GO:0006909	phagocytosis	2/70	390/28943	0.24319	0.293348	0.178304	Itgb1/Myo18a	2
GO:0018107	GO:0018107	peptidyl-threonine phosphorylation	1/70	115/28943	0.243475	0.293488	0.178389	Pard3	1
GO:0001942	GO:0001942	hair follicle development	1/70	116/28943	0.245312	0.295088	0.179362	Notch1	1
GO:0060840	GO:0060840	artery development	1/70	116/28943	0.245312	0.295088	0.179362	Notch1	1
GO:1904659	GO:1904659	glucose transmembrane transport	1/70	116/28943	0.245312	0.295088	0.179362	Ocln	1
GO:0008645	GO:0008645	hexose transmembrane transport	1/70	117/28943	0.247145	0.296472	0.180202	Ocln	1
GO:0038127	GO:0038127	ERBB signaling pathway	1/70	117/28943	0.247145	0.296472	0.180202	Hip1r	1
GO:0060078	GO:0060078	regulation of postsynaptic membrane potential	1/70	117/28943	0.247145	0.296472	0.180202	Baiap2	1
GO:1903707	GO:1903707	negative regulation of hemopoiesis	1/70	117/28943	0.247145	0.296472	0.180202	Tjp2	1
GO:0035282	GO:0035282	segmentation	1/70	118/28943	0.248973	0.298253	0.181285	Notch1	1
GO:0051897	GO:0051897	positive regulation of protein kinase B signaling	1/70	118/28943	0.248973	0.298253	0.181285	Itgb1	1
GO:0008637	GO:0008637	apoptotic mitochondrial changes	1/70	119/28943	0.250797	0.2992	0.181861	Hip1r	1
GO:0014020	GO:0014020	primary neural tube formation	1/70	119/28943	0.250797	0.2992	0.181861	Phactr4	1
GO:0022404	GO:0022404	molting cycle process	1/70	119/28943	0.250797	0.2992	0.181861	Notch1	1
GO:0022405	GO:0022405	hair cycle process	1/70	119/28943	0.250797	0.2992	0.181861	Notch1	1
GO:0045666	GO:0045666	positive regulation of neuron differentiation	1/70	119/28943	0.250797	0.2992	0.181861	Itgb1	1
GO:0048709	GO:0048709	oligodendrocyte differentiation	1/70	119/28943	0.250797	0.2992	0.181861	Notch1	1
GO:0002275	GO:0002275	myeloid cell activation involved in immune response	1/70	120/28943	0.252617	0.299723	0.182179	Snap23	1
GO:0006888	GO:0006888	endoplasmic reticulum to Golgi vesicle-mediated transport	1/70	120/28943	0.252617	0.299723	0.182179	Ykt6	1
GO:0008306	GO:0008306	associative learning	1/70	120/28943	0.252617	0.299723	0.182179	Itgb1	1
GO:0015749	GO:0015749	monosaccharide transmembrane transport	1/70	120/28943	0.252617	0.299723	0.182179	Ocln	1
GO:0042472	GO:0042472	inner ear morphogenesis	1/70	120/28943	0.252617	0.299723	0.182179	Triobp	1
GO:0051702	GO:0051702	biological process involved in interaction with symbiont	1/70	120/28943	0.252617	0.299723	0.182179	Igf2r	1
GO:0071675	GO:0071675	regulation of mononuclear cell migration	1/70	120/28943	0.252617	0.299723	0.182179	Trpv4	1
GO:0098773	GO:0098773	skin epidermis development	1/70	120/28943	0.252617	0.299723	0.182179	Notch1	1
GO:2001233	GO:2001233	regulation of apoptotic signaling pathway	2/70	401/28943	0.253043	0.300024	0.182362	Wwox/Ctnna1	2
GO:0090100	GO:0090100	positive regulation of transmembrane receptor protein serine/threonine kinase signaling pathway	1/70	121/28943	0.254432	0.301465	0.183238	Notch1	1
GO:0006022	GO:0006022	aminoglycan metabolic process	1/70	122/28943	0.256242	0.302991	0.184165	Slc9a1	1
GO:0007498	GO:0007498	mesoderm development	1/70	122/28943	0.256242	0.302991	0.184165	Epha2	1
GO:0021782	GO:0021782	glial cell development	1/70	122/28943	0.256242	0.302991	0.184165	Pard3	1
GO:0018210	GO:0018210	peptidyl-threonine modification	1/70	123/28943	0.258049	0.304712	0.185211	Pard3	1
GO:0050764	GO:0050764	regulation of phagocytosis	1/70	123/28943	0.258049	0.304712	0.185211	Myo18a	1
GO:0007178	GO:0007178	transmembrane receptor protein serine/threonine kinase signaling pathway	2/70	407/28943	0.258423	0.304739	0.185228	Itga3/Notch1	2
GO:0032102	GO:0032102	negative regulation of response to external stimulus	2/70	407/28943	0.258423	0.304739	0.185228	Notch1/Slc12a2	2
GO:0006612	GO:0006612	protein targeting to membrane	1/70	124/28943	0.259851	0.3058	0.185873	Pard3	1
GO:0015718	GO:0015718	monocarboxylic acid transport	1/70	124/28943	0.259851	0.3058	0.185873	Slc6a11	1
GO:0032963	GO:0032963	collagen metabolic process	1/70	124/28943	0.259851	0.3058	0.185873	Itgb1	1
GO:0001578	GO:0001578	microtubule bundle formation	1/70	125/28943	0.261649	0.307084	0.186653	Chp1	1
GO:0022037	GO:0022037	metencephalon development	1/70	125/28943	0.261649	0.307084	0.186653	Slc4a7	1
GO:0031109	GO:0031109	microtubule polymerization or depolymerization	1/70	125/28943	0.261649	0.307084	0.186653	Trpv4	1
GO:1901890	GO:1901890	positive regulation of cell junction assembly	1/70	125/28943	0.261649	0.307084	0.186653	Epha2	1
GO:0007159	GO:0007159	leukocyte cell-cell adhesion	2/70	411/28943	0.262011	0.307301	0.186785	Itgb1/Dlg1	2
GO:0002688	GO:0002688	regulation of leukocyte chemotaxis	1/70	126/28943	0.263442	0.308563	0.187552	Trpv4	1
GO:0048640	GO:0048640	negative regulation of developmental growth	1/70	126/28943	0.263442	0.308563	0.187552	Cxadr	1
GO:0034219	GO:0034219	carbohydrate transmembrane transport	1/70	127/28943	0.265231	0.310032	0.188444	Ocln	1
GO:0043280	GO:0043280	positive regulation of cysteine-type endopeptidase activity involved in apoptotic process	1/70	127/28943	0.265231	0.310032	0.188444	Hip1r	1
GO:0044000	GO:0044000	movement in host	1/70	127/28943	0.265231	0.310032	0.188444	Slc3a2	1
GO:0003279	GO:0003279	cardiac septum development	1/70	128/28943	0.267016	0.311698	0.189458	Notch1	1
GO:0048565	GO:0048565	digestive tract development	1/70	128/28943	0.267016	0.311698	0.189458	Notch1	1
GO:0060996	GO:0060996	dendritic spine development	1/70	129/28943	0.268797	0.313566	0.190593	Baiap2	1
GO:0006869	GO:0006869	lipid transport	2/70	419/28943	0.269189	0.313813	0.190743	Esyt2/Esyt1	2
GO:0019079	GO:0019079	viral genome replication	1/70	130/28943	0.270573	0.315004	0.191467	Notch1	1
GO:0051592	GO:0051592	response to calcium ion	1/70	130/28943	0.270573	0.315004	0.191467	Add1	1
GO:0019221	GO:0019221	cytokine-mediated signaling pathway	2/70	421/28943	0.270983	0.31527	0.191629	Tjp2/Notch1	2
GO:0030282	GO:0030282	bone mineralization	1/70	131/28943	0.272345	0.316643	0.192463	Atp2b1	1
GO:0007368	GO:0007368	determination of left/right symmetry	1/70	132/28943	0.274113	0.318272	0.193453	Notch1	1
GO:0051304	GO:0051304	chromosome separation	1/70	132/28943	0.274113	0.318272	0.193453	Top3a	1
GO:0006959	GO:0006959	humoral immune response	2/70	425/28943	0.274573	0.318592	0.193648	Rpl39/Notch1	2
GO:0002444	GO:0002444	myeloid leukocyte mediated immunity	1/70	133/28943	0.275877	0.319679	0.194308	Snap23	1
GO:1990266	GO:1990266	neutrophil migration	1/70	133/28943	0.275877	0.319679	0.194308	Cxadr	1
GO:0001841	GO:0001841	neural tube formation	1/70	134/28943	0.277636	0.321289	0.195287	Phactr4	1
GO:0050868	GO:0050868	negative regulation of T cell activation	1/70	134/28943	0.277636	0.321289	0.195287	Dlg1	1
GO:0014013	GO:0014013	regulation of gliogenesis	1/70	135/28943	0.279392	0.323105	0.196391	Notch1	1
GO:0035303	GO:0035303	regulation of dephosphorylation	1/70	136/28943	0.281143	0.324913	0.19749	Chp1	1
GO:1901987	GO:1901987	regulation of cell cycle phase transition	2/70	434/28943	0.282646	0.326064	0.198189	Dlg1/Apbb2	2
GO:0042303	GO:0042303	molting cycle	1/70	137/28943	0.282889	0.326064	0.198189	Notch1	1
GO:0042633	GO:0042633	hair cycle	1/70	137/28943	0.282889	0.326064	0.198189	Notch1	1
GO:0050773	GO:0050773	regulation of dendrite development	1/70	137/28943	0.282889	0.326064	0.198189	Baiap2	1
GO:0051090	GO:0051090	regulation of DNA-binding transcription factor activity	2/70	436/28943	0.284439	0.326988	0.198751	Chp1/Jup	2
GO:0008277	GO:0008277	regulation of G protein-coupled receptor signaling pathway	1/70	138/28943	0.284632	0.326988	0.198751	Itgb1	1
GO:0017015	GO:0017015	regulation of transforming growth factor beta receptor signaling pathway	1/70	138/28943	0.284632	0.326988	0.198751	Itga3	1
GO:0032874	GO:0032874	positive regulation of stress-activated MAPK cascade	1/70	138/28943	0.284632	0.326988	0.198751	Trpv4	1
GO:0048675	GO:0048675	axon extension	1/70	138/28943	0.284632	0.326988	0.198751	Itgb1	1
GO:0051588	GO:0051588	regulation of neurotransmitter transport	1/70	139/28943	0.28637	0.32855	0.199701	Itgb1	1
GO:0061844	GO:0061844	antimicrobial humoral immune response mediated by antimicrobial peptide	1/70	139/28943	0.28637	0.32855	0.199701	Rpl39	1
GO:0033674	GO:0033674	positive regulation of kinase activity	2/70	440/28943	0.288025	0.330104	0.200645	Dlg1/Epha2	2
GO:0070304	GO:0070304	positive regulation of stress-activated protein kinase signaling cascade	1/70	140/28943	0.288105	0.330104	0.200645	Trpv4	1
GO:0009855	GO:0009855	determination of bilateral symmetry	1/70	141/28943	0.289835	0.331649	0.201584	Notch1	1
GO:1903844	GO:1903844	regulation of cellular response to transforming growth factor beta stimulus	1/70	141/28943	0.289835	0.331649	0.201584	Itga3	1
GO:0009799	GO:0009799	specification of symmetry	1/70	142/28943	0.291561	0.333404	0.202651	Notch1	1
GO:0002761	GO:0002761	regulation of myeloid leukocyte differentiation	1/70	143/28943	0.293283	0.334492	0.203312	Tjp2	1
GO:0014902	GO:0014902	myotube differentiation	1/70	143/28943	0.293283	0.334492	0.203312	Notch1	1
GO:0030326	GO:0030326	embryonic limb morphogenesis	1/70	143/28943	0.293283	0.334492	0.203312	Notch1	1
GO:0035113	GO:0035113	embryonic appendage morphogenesis	1/70	143/28943	0.293283	0.334492	0.203312	Notch1	1
GO:0042471	GO:0042471	ear morphogenesis	1/70	144/28943	0.295	0.336231	0.204369	Triobp	1
GO:0090316	GO:0090316	positive regulation of intracellular protein transport	1/70	145/28943	0.296714	0.337962	0.205421	Jup	1
GO:0070997	GO:0070997	neuron death	2/70	450/28943	0.296982	0.338045	0.205472	Chp1/Slc9a1	2
GO:0044772	GO:0044772	mitotic cell cycle phase transition	2/70	451/28943	0.297877	0.338842	0.205956	Itgb1/Dlg1	2
GO:0002065	GO:0002065	columnar/cuboidal epithelial cell differentiation	1/70	146/28943	0.298423	0.33902	0.206064	Notch1	1
GO:0010821	GO:0010821	regulation of mitochondrion organization	1/70	146/28943	0.298423	0.33902	0.206064	Hip1r	1
GO:0010469	GO:0010469	regulation of signaling receptor activity	1/70	147/28943	0.300129	0.340068	0.206701	Itgb1	1
GO:0048706	GO:0048706	embryonic skeletal system development	1/70	147/28943	0.300129	0.340068	0.206701	Dlg1	1
GO:0072089	GO:0072089	stem cell proliferation	1/70	147/28943	0.300129	0.340068	0.206701	Notch1	1
GO:0090101	GO:0090101	negative regulation of transmembrane receptor protein serine/threonine kinase signaling pathway	1/70	147/28943	0.300129	0.340068	0.206701	Notch1	1
GO:0002367	GO:0002367	cytokine production involved in immune response	1/70	148/28943	0.30183	0.341105	0.207332	Dlg1	1
GO:0002456	GO:0002456	T cell mediated immunity	1/70	148/28943	0.30183	0.341105	0.207332	Dlg1	1
GO:0050729	GO:0050729	positive regulation of inflammatory response	1/70	148/28943	0.30183	0.341105	0.207332	Trpv4	1
GO:1903038	GO:1903038	negative regulation of leukocyte cell-cell adhesion	1/70	148/28943	0.30183	0.341105	0.207332	Dlg1	1
GO:0043467	GO:0043467	regulation of generation of precursor metabolites and energy	1/70	149/28943	0.303527	0.342578	0.208227	Trpv4	1
GO:2001056	GO:2001056	positive regulation of cysteine-type endopeptidase activity	1/70	149/28943	0.303527	0.342578	0.208227	Hip1r	1
GO:0001558	GO:0001558	regulation of cell growth	2/70	459/28943	0.30503	0.343373	0.20871	Epb41l3/Slc9a1	2
GO:0019233	GO:0019233	sensory perception of pain	1/70	150/28943	0.30522	0.343373	0.20871	Slc9a1	1
GO:0030218	GO:0030218	erythrocyte differentiation	1/70	150/28943	0.30522	0.343373	0.20871	Add1	1
GO:0046328	GO:0046328	regulation of JNK cascade	1/70	150/28943	0.30522	0.343373	0.20871	Trpv4	1
GO:0072331	GO:0072331	signal transduction by p53 class mediator	1/70	150/28943	0.30522	0.343373	0.20871	Wwox	1
GO:0003206	GO:0003206	cardiac chamber morphogenesis	1/70	151/28943	0.30691	0.344604	0.209458	Notch1	1
GO:0050921	GO:0050921	positive regulation of chemotaxis	1/70	151/28943	0.30691	0.344604	0.209458	Trpv4	1
GO:1903900	GO:1903900	regulation of viral life cycle	1/70	151/28943	0.30691	0.344604	0.209458	Notch1	1
GO:0003231	GO:0003231	cardiac ventricle development	1/70	152/28943	0.308595	0.346272	0.210472	Notch1	1
GO:1902850	GO:1902850	microtubule cytoskeleton organization involved in mitosis	1/70	153/28943	0.310276	0.347834	0.211422	Itgb1	1
GO:0002683	GO:0002683	negative regulation of immune system process	2/70	465/28943	0.310388	0.347834	0.211422	Dlg1/Tjp2	2
GO:0001837	GO:0001837	epithelial to mesenchymal transition	1/70	155/28943	0.313626	0.351236	0.21349	Notch1	1
GO:0010876	GO:0010876	lipid localization	2/70	470/28943	0.314846	0.352376	0.214183	Esyt2/Esyt1	2
GO:0008643	GO:0008643	carbohydrate transport	1/70	156/28943	0.315295	0.352424	0.214212	Ocln	1
GO:1901136	GO:1901136	carbohydrate derivative catabolic process	1/70	156/28943	0.315295	0.352424	0.214212	Slc9a1	1
GO:0051147	GO:0051147	regulation of muscle cell differentiation	1/70	157/28943	0.31696	0.354057	0.215204	Notch1	1
GO:0001838	GO:0001838	embryonic epithelial tube formation	1/70	159/28943	0.320278	0.357534	0.217317	Phactr4	1
GO:0000724	GO:0000724	double-strand break repair via homologous recombination	1/70	160/28943	0.321931	0.358228	0.217739	Top3a	1
GO:0002687	GO:0002687	positive regulation of leukocyte migration	1/70	160/28943	0.321931	0.358228	0.217739	Trpv4	1
GO:0007613	GO:0007613	memory	1/70	160/28943	0.321931	0.358228	0.217739	Itga3	1
GO:0010634	GO:0010634	positive regulation of epithelial cell migration	1/70	160/28943	0.321931	0.358228	0.217739	Itga3	1
GO:0010977	GO:0010977	negative regulation of neuron projection development	1/70	160/28943	0.321931	0.358228	0.217739	Trpv4	1
GO:0001824	GO:0001824	blastocyst development	1/70	161/28943	0.32358	0.359142	0.218295	Tjp1	1
GO:0007601	GO:0007601	visual perception	1/70	161/28943	0.32358	0.359142	0.218295	Slc4a7	1
GO:0016482	GO:0016482	cytosolic transport	1/70	161/28943	0.32358	0.359142	0.218295	Ykt6	1
GO:0045667	GO:0045667	regulation of osteoblast differentiation	1/70	161/28943	0.32358	0.359142	0.218295	Notch1	1
GO:0007224	GO:0007224	smoothened signaling pathway	1/70	162/28943	0.325225	0.360738	0.219265	Ctnna1	1
GO:0051701	GO:0051701	biological process involved in interaction with host	1/70	163/28943	0.326866	0.362327	0.220231	Slc3a2	1
GO:0000725	GO:0000725	recombinational repair	1/70	164/28943	0.328503	0.363909	0.221193	Top3a	1
GO:0002460	GO:0002460	adaptive immune response based on somatic recombination of immune receptors built from immunoglobulin superfamily domains	2/70	486/28943	0.329073	0.364308	0.221435	Dlg1/Notch1	2
GO:0050714	GO:0050714	positive regulation of protein secretion	1/70	165/28943	0.330136	0.36502	0.221868	Myo18a	1
GO:0050953	GO:0050953	sensory perception of light stimulus	1/70	165/28943	0.330136	0.36502	0.221868	Slc4a7	1
GO:0032675	GO:0032675	regulation of interleukin-6 production	1/70	167/28943	0.333391	0.368385	0.223913	Trpv4	1
GO:0051168	GO:0051168	nuclear export	1/70	168/28943	0.335013	0.369941	0.224859	Chp1	1
GO:0006694	GO:0006694	steroid biosynthetic process	1/70	169/28943	0.336631	0.371491	0.225801	Acbd3	1
GO:0006910	GO:0006910	phagocytosis, recognition	1/70	170/28943	0.338244	0.37209	0.226165	Myo18a	1
GO:0010950	GO:0010950	positive regulation of endopeptidase activity	1/70	170/28943	0.338244	0.37209	0.226165	Hip1r	1
GO:0043433	GO:0043433	negative regulation of DNA-binding transcription factor activity	1/70	170/28943	0.338244	0.37209	0.226165	Chp1	1
GO:0072175	GO:0072175	epithelial tube formation	1/70	170/28943	0.338244	0.37209	0.226165	Phactr4	1
GO:2000045	GO:2000045	regulation of G1/S transition of mitotic cell cycle	1/70	170/28943	0.338244	0.37209	0.226165	Dlg1	1
GO:0051250	GO:0051250	negative regulation of lymphocyte activation	1/70	171/28943	0.339854	0.373625	0.227098	Dlg1	1
GO:0009266	GO:0009266	response to temperature stimulus	1/70	174/28943	0.344661	0.378669	0.230164	Trpv4	1
GO:0035107	GO:0035107	appendage morphogenesis	1/70	175/28943	0.346256	0.379701	0.230791	Notch1	1
GO:0035108	GO:0035108	limb morphogenesis	1/70	175/28943	0.346256	0.379701	0.230791	Notch1	1
GO:0050792	GO:0050792	regulation of viral process	1/70	175/28943	0.346256	0.379701	0.230791	Notch1	1
GO:0032635	GO:0032635	interleukin-6 production	1/70	176/28943	0.347846	0.381204	0.231705	Trpv4	1
GO:0007254	GO:0007254	JNK cascade	1/70	177/28943	0.349433	0.382461	0.232469	Trpv4	1
GO:0019730	GO:0019730	antimicrobial humoral response	1/70	177/28943	0.349433	0.382461	0.232469	Rpl39	1
GO:0010952	GO:0010952	positive regulation of peptidase activity	1/70	180/28943	0.354171	0.387159	0.235324	Hip1r	1
GO:0050906	GO:0050906	detection of stimulus involved in sensory perception	1/70	180/28943	0.354171	0.387159	0.235324	Slc12a2	1
GO:0050770	GO:0050770	regulation of axonogenesis	1/70	181/28943	0.355743	0.388388	0.236071	Mark2	1
GO:1901991	GO:1901991	negative regulation of mitotic cell cycle phase transition	1/70	181/28943	0.355743	0.388388	0.236071	Dlg1	1
GO:0002244	GO:0002244	hematopoietic progenitor cell differentiation	1/70	182/28943	0.357311	0.389855	0.236963	Notch1	1
GO:0007369	GO:0007369	gastrulation	1/70	183/28943	0.358875	0.39107	0.237702	Epha2	1
GO:0071356	GO:0071356	cellular response to tumor necrosis factor	1/70	183/28943	0.358875	0.39107	0.237702	Tjp2	1
GO:0007051	GO:0007051	spindle organization	1/70	185/28943	0.361992	0.393726	0.239316	Dlg1	1
GO:0007219	GO:0007219	Notch signaling pathway	1/70	185/28943	0.361992	0.393726	0.239316	Notch1	1
GO:0097553	GO:0097553	calcium ion transmembrane import into cytosol	1/70	185/28943	0.361992	0.393726	0.239316	Trpv4	1
GO:0007612	GO:0007612	learning	1/70	187/28943	0.365094	0.395614	0.240463	Itgb1	1
GO:0009060	GO:0009060	aerobic respiration	1/70	187/28943	0.365094	0.395614	0.240463	Trpv4	1
GO:0032388	GO:0032388	positive regulation of intracellular transport	1/70	187/28943	0.365094	0.395614	0.240463	Jup	1
GO:0043409	GO:0043409	negative regulation of MAPK cascade	1/70	187/28943	0.365094	0.395614	0.240463	Dlg1	1
GO:0043484	GO:0043484	regulation of RNA splicing	1/70	187/28943	0.365094	0.395614	0.240463	Rps13	1
GO:1903305	GO:1903305	regulation of regulated secretory pathway	1/70	187/28943	0.365094	0.395614	0.240463	Notch1	1
GO:0016331	GO:0016331	morphogenesis of embryonic epithelium	1/70	188/28943	0.36664	0.396794	0.24118	Phactr4	1
GO:0045834	GO:0045834	positive regulation of lipid metabolic process	1/70	188/28943	0.36664	0.396794	0.24118	Chp1	1
GO:0043122	GO:0043122	regulation of I-kappaB kinase/NF-kappaB signaling	1/70	191/28943	0.371254	0.401537	0.244064	Sqstm1	1
GO:1902806	GO:1902806	regulation of cell cycle G1/S phase transition	1/70	195/28943	0.377355	0.407882	0.24792	Dlg1	1
GO:0042129	GO:0042129	regulation of T cell proliferation	1/70	196/28943	0.378872	0.409266	0.248762	Dlg1	1
GO:0007033	GO:0007033	vacuole organization	1/70	197/28943	0.380384	0.410645	0.249599	Lrba	1
GO:0043405	GO:0043405	regulation of MAP kinase activity	1/70	198/28943	0.381893	0.412017	0.250434	Hgs	1
GO:0003205	GO:0003205	cardiac chamber development	1/70	199/28943	0.383398	0.413384	0.251265	Notch1	1
GO:0006486	GO:0006486	protein glycosylation	1/70	200/28943	0.3849	0.414232	0.25178	Chp1	1
GO:0043413	GO:0043413	macromolecule glycosylation	1/70	200/28943	0.3849	0.414232	0.25178	Chp1	1
GO:1990138	GO:1990138	neuron projection extension	1/70	200/28943	0.3849	0.414232	0.25178	Itgb1	1
GO:1903169	GO:1903169	regulation of calcium ion transmembrane transport	1/70	201/28943	0.386398	0.415587	0.252603	Slc9a1	1
GO:0002695	GO:0002695	negative regulation of leukocyte activation	1/70	202/28943	0.387892	0.416163	0.252954	Dlg1	1
GO:0006469	GO:0006469	negative regulation of protein kinase activity	1/70	202/28943	0.387892	0.416163	0.252954	Chp1	1
GO:0007179	GO:0007179	transforming growth factor beta receptor signaling pathway	1/70	202/28943	0.387892	0.416163	0.252954	Itga3	1
GO:0034612	GO:0034612	response to tumor necrosis factor	1/70	202/28943	0.387892	0.416163	0.252954	Tjp2	1
GO:0048771	GO:0048771	tissue remodeling	1/70	203/28943	0.389383	0.417505	0.253769	Epha2	1
GO:0044706	GO:0044706	multi-multicellular organism process	1/70	204/28943	0.39087	0.418841	0.254581	Sh3pxd2b	1
GO:0046890	GO:0046890	regulation of lipid biosynthetic process	1/70	205/28943	0.392354	0.419654	0.255076	Chp1	1
GO:0048736	GO:0048736	appendage development	1/70	205/28943	0.392354	0.419654	0.255076	Notch1	1
GO:0060173	GO:0060173	limb development	1/70	205/28943	0.392354	0.419654	0.255076	Notch1	1
GO:0120032	GO:0120032	regulation of plasma membrane bounded cell projection assembly	1/70	206/28943	0.393834	0.420978	0.25588	Epha2	1
GO:0007519	GO:0007519	skeletal muscle tissue development	1/70	207/28943	0.39531	0.422297	0.256682	Notch1	1
GO:0060491	GO:0060491	regulation of cell projection assembly	1/70	209/28943	0.398253	0.425178	0.258433	Epha2	1
GO:0030307	GO:0030307	positive regulation of cell growth	1/70	211/28943	0.401181	0.427779	0.260014	Slc9a1	1
GO:0043281	GO:0043281	regulation of cysteine-type endopeptidase activity involved in apoptotic process	1/70	211/28943	0.401181	0.427779	0.260014	Hip1r	1
GO:0006364	GO:0006364	rRNA processing	1/70	215/28943	0.406996	0.433713	0.263621	Rps17	1
GO:0051216	GO:0051216	cartilage development	1/70	216/28943	0.408441	0.434986	0.264395	Trpv4	1
GO:0010324	GO:0010324	membrane invagination	1/70	218/28943	0.41132	0.437784	0.266095	Hgs	1
GO:0060538	GO:0060538	skeletal muscle organ development	1/70	219/28943	0.412755	0.439042	0.26686	Notch1	1
GO:0008654	GO:0008654	phospholipid biosynthetic process	1/70	223/28943	0.418459	0.444836	0.270382	Chp1	1
GO:0050866	GO:0050866	negative regulation of cell activation	1/70	225/28943	0.42129	0.447026	0.271713	Dlg1	1
GO:0070085	GO:0070085	glycosylation	1/70	225/28943	0.42129	0.447026	0.271713	Chp1	1
GO:2000241	GO:2000241	regulation of reproductive process	1/70	225/28943	0.42129	0.447026	0.271713	Notch1	1
GO:0008217	GO:0008217	regulation of blood pressure	1/70	226/28943	0.422701	0.447702	0.272124	Atp2b1	1
GO:0033673	GO:0033673	negative regulation of kinase activity	1/70	226/28943	0.422701	0.447702	0.272124	Chp1	1
GO:0045637	GO:0045637	regulation of myeloid cell differentiation	1/70	226/28943	0.422701	0.447702	0.272124	Tjp2	1
GO:0002685	GO:0002685	regulation of leukocyte migration	1/70	234/28943	0.433864	0.458966	0.27897	Trpv4	1
GO:0007204	GO:0007204	positive regulation of cytosolic calcium ion concentration	1/70	234/28943	0.433864	0.458966	0.27897	Trpv4	1
GO:0030073	GO:0030073	insulin secretion	1/70	235/28943	0.435245	0.460146	0.279688	Rab11fip5	1
GO:0009952	GO:0009952	anterior/posterior pattern specification	1/70	236/28943	0.436622	0.461321	0.280402	Notch1	1
GO:0042098	GO:0042098	T cell proliferation	1/70	237/28943	0.437995	0.462491	0.281113	Dlg1	1
GO:0045930	GO:0045930	negative regulation of mitotic cell cycle	1/70	241/28943	0.443458	0.46769	0.284273	Dlg1	1
GO:2001234	GO:2001234	negative regulation of apoptotic signaling pathway	1/70	241/28943	0.443458	0.46769	0.284273	Ctnna1	1
GO:2000116	GO:2000116	regulation of cysteine-type endopeptidase activity	1/70	243/28943	0.446169	0.470264	0.285838	Hip1r	1
GO:0045333	GO:0045333	cellular respiration	1/70	245/28943	0.448867	0.472535	0.287218	Trpv4	1
GO:0072593	GO:0072593	reactive oxygen species metabolic process	1/70	245/28943	0.448867	0.472535	0.287218	Sh3pxd2b	1
GO:0050670	GO:0050670	regulation of lymphocyte proliferation	1/70	253/28943	0.459532	0.483176	0.293686	Dlg1	1
GO:0051259	GO:0051259	protein complex oligomerization	1/70	253/28943	0.459532	0.483176	0.293686	Chp1	1
GO:0016072	GO:0016072	rRNA metabolic process	1/70	254/28943	0.46085	0.483977	0.294172	Rps17	1
GO:0060291	GO:0060291	long-term synaptic potentiation	1/70	254/28943	0.46085	0.483977	0.294172	Sqstm1	1
GO:0034976	GO:0034976	response to endoplasmic reticulum stress	1/70	257/28943	0.464787	0.487816	0.296506	Gorasp2	1
GO:0032944	GO:0032944	regulation of mononuclear cell proliferation	1/70	258/28943	0.466093	0.488892	0.29716	Dlg1	1
GO:0045926	GO:0045926	negative regulation of growth	1/70	261/28943	0.469993	0.492684	0.299465	Cxadr	1
GO:0051348	GO:0051348	negative regulation of transferase activity	1/70	262/28943	0.471286	0.493742	0.300108	Chp1	1
GO:0050807	GO:0050807	regulation of synapse organization	1/70	264/28943	0.473864	0.496143	0.301568	Baiap2	1
GO:0051091	GO:0051091	positive regulation of DNA-binding transcription factor activity	1/70	271/28943	0.482789	0.505183	0.307062	Jup	1
GO:0050803	GO:0050803	regulation of synapse structure or activity	1/70	272/28943	0.484051	0.5062	0.30768	Baiap2	1
GO:0048588	GO:0048588	developmental cell growth	1/70	273/28943	0.485311	0.507211	0.308295	Itgb1	1
GO:0070663	GO:0070663	regulation of leukocyte proliferation	1/70	280/28943	0.494044	0.516028	0.313654	Dlg1	1
GO:0003007	GO:0003007	heart morphogenesis	1/70	283/28943	0.497742	0.519578	0.315812	Notch1	1
GO:0016485	GO:0016485	protein processing	1/70	285/28943	0.500193	0.521823	0.317176	Ctnnd1	1
GO:0009101	GO:0009101	glycoprotein biosynthetic process	1/70	287/28943	0.502632	0.524052	0.318531	Chp1	1
GO:0051607	GO:0051607	defense response to virus	1/70	289/28943	0.505059	0.526267	0.319877	Cxadr	1
GO:0140546	GO:0140546	defense response to symbiont	1/70	290/28943	0.506268	0.52721	0.320451	Cxadr	1
GO:0006302	GO:0006302	double-strand break repair	1/70	292/28943	0.508677	0.529402	0.321783	Top3a	1
GO:0042254	GO:0042254	ribosome biogenesis	1/70	299/28943	0.51702	0.53744	0.326669	Rps17	1
GO:0071695	GO:0071695	anatomical structure maturation	1/70	299/28943	0.51702	0.53744	0.326669	Notch1	1
GO:0071222	GO:0071222	cellular response to lipopolysaccharide	1/70	304/28943	0.522893	0.54322	0.330182	Slc12a2	1
GO:0031349	GO:0031349	positive regulation of defense response	1/70	305/28943	0.524059	0.544107	0.330721	Trpv4	1
GO:0046883	GO:0046883	regulation of hormone secretion	1/70	308/28943	0.52754	0.547394	0.332719	Rab11fip5	1
GO:1990830	GO:1990830	cellular response to leukemia inhibitory factor	1/70	311/28943	0.530997	0.550652	0.334699	Lrba	1
GO:1990823	GO:1990823	response to leukemia inhibitory factor	1/70	312/28943	0.532144	0.551512	0.335222	Lrba	1
GO:0071219	GO:0071219	cellular response to molecule of bacterial origin	1/70	314/28943	0.534429	0.553549	0.33646	Slc12a2	1
GO:0009410	GO:0009410	response to xenobiotic stimulus	1/70	317/28943	0.537835	0.556746	0.338403	Add3	1
GO:0002699	GO:0002699	positive regulation of immune effector process	1/70	320/28943	0.541218	0.559914	0.340329	Myo18a	1
GO:0009416	GO:0009416	response to light stimulus	1/70	322/28943	0.543459	0.561898	0.341535	Itgb1	1
GO:0006310	GO:0006310	DNA recombination	1/70	323/28943	0.544576	0.562717	0.342033	Top3a	1
GO:0022409	GO:0022409	positive regulation of cell-cell adhesion	1/70	324/28943	0.545689	0.563533	0.342529	Tjp1	1
GO:0002366	GO:0002366	leukocyte activation involved in immune response	1/70	328/28943	0.550118	0.567769	0.345103	Snap23	1
GO:0002263	GO:0002263	cell activation involved in immune response	1/70	332/28943	0.554505	0.571956	0.347648	Snap23	1
GO:0050806	GO:0050806	positive regulation of synaptic transmission	1/70	335/28943	0.557766	0.574979	0.349486	Sqstm1	1
GO:0015980	GO:0015980	energy derivation by oxidation of organic compounds	1/70	337/28943	0.559928	0.576865	0.350632	Trpv4	1
GO:0016042	GO:0016042	lipid catabolic process	1/70	338/28943	0.561005	0.577632	0.351098	Pcca	1
GO:0062197	GO:0062197	cellular response to chemical stress	1/70	340/28943	0.563151	0.579498	0.352233	Trpv4	1
GO:1901990	GO:1901990	regulation of mitotic cell cycle phase transition	1/70	342/28943	0.565287	0.581351	0.353359	Dlg1	1
GO:0046651	GO:0046651	lymphocyte proliferation	1/70	344/28943	0.567412	0.583192	0.354478	Dlg1	1
GO:0009615	GO:0009615	response to virus	1/70	347/28943	0.570581	0.585756	0.356036	Cxadr	1
GO:0071900	GO:0071900	regulation of protein serine/threonine kinase activity	1/70	347/28943	0.570581	0.585756	0.356036	Hgs	1
GO:1902105	GO:1902105	regulation of leukocyte differentiation	1/70	349/28943	0.57268	0.587564	0.357135	Tjp2	1
GO:0016311	GO:0016311	dephosphorylation	1/70	351/28943	0.57477	0.589012	0.358015	Chp1	1
GO:0032943	GO:0032943	mononuclear cell proliferation	1/70	351/28943	0.57477	0.589012	0.358015	Dlg1	1
GO:0008202	GO:0008202	steroid metabolic process	1/70	354/28943	0.577886	0.591856	0.359744	Acbd3	1
GO:0009100	GO:0009100	glycoprotein metabolic process	1/70	355/28943	0.578919	0.592216	0.359963	Chp1	1
GO:0021700	GO:0021700	developmental maturation	1/70	355/28943	0.578919	0.592216	0.359963	Notch1	1
GO:0060271	GO:0060271	cilium assembly	1/70	360/28943	0.58405	0.597113	0.362939	Snap29	1
GO:0052548	GO:0052548	regulation of endopeptidase activity	1/70	361/28943	0.585068	0.597802	0.363358	Hip1r	1
GO:0045860	GO:0045860	positive regulation of protein kinase activity	1/70	363/28943	0.587098	0.599524	0.364405	Dlg1	1
GO:0051346	GO:0051346	negative regulation of hydrolase activity	1/70	366/28943	0.590125	0.602223	0.366046	Chp1	1
GO:0006644	GO:0006644	phospholipid metabolic process	1/70	367/28943	0.591129	0.602223	0.366046	Chp1	1
GO:0050727	GO:0050727	regulation of inflammatory response	1/70	367/28943	0.591129	0.602223	0.366046	Trpv4	1
GO:0051604	GO:0051604	protein maturation	1/70	367/28943	0.591129	0.602223	0.366046	Ctnnd1	1
GO:0007059	GO:0007059	chromosome segregation	1/70	369/28943	0.59313	0.603908	0.367069	Top3a	1
GO:1903037	GO:1903037	regulation of leukocyte cell-cell adhesion	1/70	371/28943	0.595121	0.60558	0.368086	Dlg1	1
GO:0050863	GO:0050863	regulation of T cell activation	1/70	378/28943	0.602014	0.612236	0.372131	Dlg1	1
GO:0050878	GO:0050878	regulation of body fluid levels	1/70	381/28943	0.604933	0.614844	0.373717	Trpv4	1
GO:0070661	GO:0070661	leukocyte proliferation	1/70	384/28943	0.607831	0.617428	0.375287	Dlg1	1
GO:0032496	GO:0032496	response to lipopolysaccharide	1/70	386/28943	0.609751	0.619016	0.376253	Slc12a2	1
GO:0031667	GO:0031667	response to nutrient levels	1/70	387/28943	0.610707	0.619625	0.376623	Trpv4	1
GO:0019216	GO:0019216	regulation of lipid metabolic process	1/70	388/28943	0.611662	0.61987	0.376771	Chp1	1
GO:0044782	GO:0044782	cilium organization	1/70	388/28943	0.611662	0.61987	0.376771	Snap29	1
GO:0003002	GO:0003002	regionalization	1/70	389/28943	0.612614	0.620472	0.377138	Notch1	1
GO:0034470	GO:0034470	ncRNA processing	1/70	398/28943	0.621079	0.628679	0.382126	Rps17	1
GO:1901214	GO:1901214	regulation of neuron death	1/70	399/28943	0.622008	0.629253	0.382475	Chp1	1
GO:0002237	GO:0002237	response to molecule of bacterial origin	1/70	407/28943	0.629361	0.635951	0.386546	Slc12a2	1
GO:0030900	GO:0030900	forebrain development	1/70	407/28943	0.629361	0.635951	0.386546	Notch1	1
GO:0022613	GO:0022613	ribonucleoprotein complex biogenesis	1/70	418/28943	0.639242	0.64556	0.392387	Rps17	1
GO:0009991	GO:0009991	response to extracellular stimulus	1/70	420/28943	0.641011	0.64697	0.393244	Trpv4	1
GO:0002440	GO:0002440	production of molecular mediator of immune response	1/70	422/28943	0.642771	0.64837	0.394094	Dlg1	1
GO:0009150	GO:0009150	purine ribonucleotide metabolic process	1/70	425/28943	0.645394	0.650639	0.395473	Epha2	1
GO:0008380	GO:0008380	RNA splicing	1/70	427/28943	0.647133	0.652013	0.396309	Rps13	1
GO:0009314	GO:0009314	response to radiation	1/70	432/28943	0.651443	0.655975	0.398717	Itgb1	1
GO:1903706	GO:1903706	regulation of hemopoiesis	1/70	435/28943	0.654004	0.658172	0.400053	Tjp2	1
GO:0009259	GO:0009259	ribonucleotide metabolic process	1/70	445/28943	0.662408	0.665858	0.404724	Epha2	1
GO:0052547	GO:0052547	regulation of peptidase activity	1/70	445/28943	0.662408	0.665858	0.404724	Hip1r	1
GO:0006163	GO:0006163	purine nucleotide metabolic process	1/70	449/28943	0.665713	0.668793	0.406508	Epha2	1
GO:0019693	GO:0019693	ribose phosphate metabolic process	1/70	456/28943	0.67142	0.674137	0.409756	Epha2	1
GO:0032103	GO:0032103	positive regulation of response to external stimulus	1/70	459/28943	0.673836	0.676172	0.410993	Trpv4	1
GO:0002697	GO:0002697	regulation of immune effector process	1/70	464/28943	0.677825	0.679782	0.413187	Myo18a	1
GO:0006091	GO:0006091	generation of precursor metabolites and energy	1/70	465/28943	0.678617	0.680183	0.413431	Trpv4	1
GO:2000112	GO:2000112	regulation of cellular macromolecule biosynthetic process	1/70	482/28943	0.691789	0.692946	0.421189	Chp1	1
GO:0002449	GO:0002449	lymphocyte mediated immunity	1/70	483/28943	0.692547	0.692946	0.421189	Dlg1	1
GO:0072521	GO:0072521	purine-containing compound metabolic process	1/70	483/28943	0.692547	0.692946	0.421189	Epha2	1
GO:0007389	GO:0007389	pattern specification process	1/70	493/28943	0.700027	0.700027	0.425493	Notch1	1
